# Supplementary material for: The Pectobacterium pangenome, with a focus on Pectobacterium brasiliense, shows a robust core and extensive exchange of genes from a shared gene pool
Source: BMC Genomics. 2021 Apr 14;22:265. doi: 10.1186/s12864-021-07583-5 (PMC8045196; doi:10.1186/s12864-021-07583-5)
Supplement: Supplementary file 1 — Additional file 1: Table S1. Genome assembly and annotation statistics of Pectobacterium genomes. Table S2. ANI scores to Pectobacterium type strains. Table S3. ANI scores of 197 Pectobacterium genomes. Table S4. Selection of 17 housekeeping genes for MLSA. Table S5. Pearson correlation between different phylogentic distances. Table S6. Number of shared and specific homology groups and functional annotations for different Pectobacterium species. Table S7. Avirulent specific and species-specific homology groups. Table S8. The genomic locations and functions of virulent associated genes in P. brasiliense NAK 240. [file 12864_2021_7583_MOESM1_ESM.xlsx]

## Sheet: Title page
Additional file 1: Supplementary tables
The Pectobacterium pangenome, with a focus on Pectobacterium brasiliense, shows a robust core and extensive exchange of genes from a shared gene pool
Eef M. Jonkheer, Balázs Brankovics, Ilse M. Houwers, Jan M. van der Wolf, Peter J.M. Bonants, Robert A.M. Vreeburg, Robert Bollema, Jorn R. de Haan, Lidija Berke, Sandra Smit, Dick de Ridder, Theo A.J. van der Lee

## Sheet: Table S1
Table S1. Genome assembly and annotation statistics of Pectobacterium genomes
A. Genomes included in the pangenome
Public genome data and species names were taken from NCBI (https://www.ncbi.nlm.nih.gov) on 27-05-2019
Strain name	Type strain	Genome size (Mb)	Contigs	N50	L50	N90	L90	Annotated genes	Total gene length (Mb)	Genome covered by genes (%)	Annotated tRNAs	BUSCO complete (%)	BUSCO single copy (%)	BUSCO duplicated (%)	BUSCO fragmented (%)	BUSCO missing (%)	antiSMASH clusters	Genes with GO term	Distinct GO terms	Genes with PFAM domain	Distinct PFAM domains	Genes with InterPro domain	Distinct InterPro domains	Genes with COG function	Field test 2018	Field test 2019	Virulent	Sampling time	Sampling location	Biological origin	NCBI accession	Biosample
P. actinidiae ICMP 19971		4.75	52	416728	5	60488	17	4269	4.21	86.1	69	99.75	99.62	0.13	0.26	-	9	2944	1638	3860	2489	3916	5605	3545	-	-	-	-	-	-	GCF_001984535.1	-
P. actinidiae ICMP 19972		4.74	51	401894	5	61829	19	4271	4.2	85.91	64	99.87	99.74	0.13	0.13	-	10	2938	1637	3856	2490	3910	5606	3543	-	-	-	-	-	-	GCF_001984525.1	-
P. actinidiae KKH3	T	4.77	3	4068673	1	851331	2	4267	4.26	86.49	75	99.49	99.36	0.13	0.38	0.13	9	2957	1638	3879	2492	3930	5609	3558	-	-	-	-	-	-	GCF_000803315.1	-
P. aquaticum A101-S19-F16		4.14	104	185799	8	29877	34	3836	3.64	85.13	46	99.62	99.62	-	0.26	0.13	6	2580	1589	3406	2412	3461	5414	3178	-	-	-	-	-	-	GCF_003382625.2	-
P. aquaticum A104-S21-F16		4.26	133	107184	14	26883	42	3972	3.73	84.87	42	99.49	99.49	-	0.26	0.26	7	2617	1596	3489	2428	3545	5423	3237	-	-	-	-	-	-	GCF_003382595.2	-
P. aquaticum A105-S21-F16		4.18	135	111217	12	25568	38	3876	3.68	85.32	47	99.62	99.62	-	0.26	0.13	7	2596	1591	3412	2395	3477	5390	3164	-	-	-	-	-	-	GCF_003382585.2	-
P. aquaticum A127-S21-F16		4.34	208	82358	17	17358	60	4047	3.77	84.37	43	99.74	99.74	-	0.26	-	7	2625	1602	3486	2432	3550	5440	3235	-	-	-	-	-	-	GCF_003382655.2	-
P. aquaticum A212-S19-A16	T	4.21	119	110752	11	29036	39	3976	3.72	85.46	43	99.62	99.62	-	0.26	0.13	6	2619	1604	3467	2447	3530	5460	3206	-	-	-	-	-	-	GCF_003382565.2	-
P. aquaticum A35-S23-M15		4.33	152	120953	12	20425	43	4030	3.8	85.01	46	99.74	99.74	-	0.26	-	7	2611	1598	3499	2439	3561	5448	3217	-	-	-	-	-	-	GCF_003382645.2	-
P. aquaticum F164		4.43	89	158729	9	31817	32	4200	3.9	85.37	68	99.62	99.62	-	0.26	0.13	6	2641	1601	3564	2470	3635	5497	3256	-	-	-	-	-	-	GCF_002869945.1	-
P. aquaticum NAK 467		4.31	151	133724	10	48221	28	3944	3.68	84.22	62	99.62	99.62	-	0.26	0.13	5	2630	1598	3452	2389	3500	5392	3205	-	yes	avirulent	2017-06-20	NL, Zuid Limburg	Surface water Juliana kanaal	JACHAA000000000	SAMN15660286
P. aroidearum PC 1		4.71	1	4862913	1	4862913	1	4276	4.22	86.72	78	99.75	99.62	0.13	0.13	0.13	5	2943	1648	3888	2488	3926	5598	3552	-	-	-	-	-	-	GCF_000023605.1	-
P. atrosepticum 21a		4.87	2	4991806	1	4991806	1	4462	4.34	86.47	77	99.74	99.74	-	0.13	0.13	7	2940	1662	3972	2563	4033	5724	3622	-	-	-	-	-	-	GCF_000740965.1	-
P. atrosepticum 36A		4.81	1	4965575	1	4965575	1	4337	4.28	86.14	78	99.62	99.62	-	0.26	0.13	8	2928	1658	3903	2538	3964	5697	3589	-	-	-	-	-	-	GCF_002804265.1	-
P. atrosepticum CFBP 6276		4.72	4	3774599	1	1086270	2	4251	4.18	85.87	77	99.74	99.74	-	0.13	0.13	8	2897	1650	3841	2516	3894	5662	3555	-	-	-	-	-	-	GCF_000389755.1	-
P. atrosepticum HAI2-SCRI1043		4.77	50	1156993	2	163006	7	4368	4.26	86.26	74	99.62	99.62	-	0.26	0.13	7	2933	1664	3896	2518	3962	5670	3603	-	-	-	-	-	-	GCF_003800545.1	-
P. atrosepticum JG10-08		4.85	1	5004926	1	5004926	1	4387	4.33	86.49	76	99.62	99.62	-	0.13	0.26	7	2935	1656	3929	2551	3993	5701	3621	-	-	-	-	-	-	GCF_000696465.1	-
P. atrosepticum NCPPB 3404		4.75	57	564685	3	63,42	15	4309	4.19	85.55	72	99.62	99.62	-	0.26	0.13	9	2905	1654	3849	2509	3911	5659	3565	-	-	-	-	-	-	GCF_000749965.1	-
P. atrosepticum NCPPB 549	T	4.95	66	395607	6	89365	17	4549	4.38	85.86	71	99.74	99.74	-	0.13	0.13	8	2957	1661	3965	2563	4034	5735	3601	-	-	-	-	-	-	GCF_000749905.1	-
P. atrosepticum PB72		4.83	51	238,55	6	69489	19	4438	4.29	86.08	70	99.74	99.74	-	0.13	0.13	8	2951	1658	3945	2554	4005	5710	3621	-	-	-	-	-	-	GCF_002920025.1	-
P. atrosepticum SCRI1043		4.91	1	5064019	1	5064019	1	4461	4.36	86.12	77	99.74	99.74	-	0.13	0.13	7	2962	1666	3962	2550	4033	5714	3635	-	-	-	-	-	-	GCF_000011605.1	-
P. atrosepticum SS26		4.78	110	90297	19	25056	57	4364	4.23	85.84	60	99.23	99.23	-	0.26	0.51	8	2920	1651	3897	2529	3958	5667	3569	-	-	-	-	-	-	GCF_003121725.1	-
P. betavasculorum NCPPB 2793		4.54	139	301654	4	43533	18	4174	3.99	85.26	72	99.62	99.49	0.13	-	0.38	14	2854	1635	3710	2477	3770	5587	3445	-	-	-	-	-	-	GCF_000749925.1	-
P. betavasculorum NCPPB 2795	T	4.55	113	472932	3	62248	17	4215	4.02	85.62	72	99.62	99.49	0.13	-	0.38	14	2815	1637	3702	2514	3771	5626	3417	-	-	-	-	-	-	GCF_000749845.1	-
P. brasiliense ATCC 39048		4.5	40	220041	8	65249	21	4189	4.01	86.56	69	99.74	99.74	-	0.13	0.13	6	2837	1640	3721	2466	3770	5547	3455	-	-	-	-	-	-	GCF_003186045.1	-
P. brasiliense B6		4.54	34	286737	5	78081	17	4177	4.04	86.15	67	99.62	99.62	-	0.26	0.13	6	2847	1641	3753	2502	3806	5592	3491	-	-	-	-	-	-	GCF_000808355.1	-
P. brasiliense BC1		4.77	1	4920350	1	4920350	1	4341	4.23	86.01	77	99.74	99.74	-	0.13	0.13	7	2905	1645	3864	2527	3926	5629	3561	-	-	-	-	-	-	GCF_001932635.1	-
P. brasiliense BD255		4.67	32	1001875	2	153823	8	4256	4.16	86.4	69	99.75	99.62	0.13	0.13	0.13	8	2860	1632	3796	2510	3843	5607	3507	-	-	-	-	-	-	GCF_001238575.1	-
P. brasiliense BF20		4.72	323	106099	15	25134	49	4314	4.1	84.4	64	99.36	99.23	0.13	0.26	0.38	8	2869	1628	3798	2511	3848	5608	3478	-	-	-	-	-	-	GCF_002250215.1	-
P. brasiliense BF45		4.64	164	115742	13	29493	46	4197	4.09	85.59	64	99.49	99.49	-	0.38	0.13	6	2883	1641	3769	2482	3815	5559	3538	-	-	-	-	-	-	GCF_002250255.1	-
P. brasiliense BZA12		4.77	1	4924809	1	4924809	1	4352	4.25	86.21	77	99.49	99.49	-	0.26	0.26	8	2959	1650	3883	2479	3944	5589	3602	-	-	-	-	-	-	GCF_002764035.1	-
P. brasiliense CFIA1001		4.62	18	1163329	2	309395	6	4245	4.13	86.65	69	99.74	99.74	-	0.13	0.13	7	2915	1644	3822	2502	3869	5596	3533	-	-	-	-	-	-	GCF_000738115.1	-
P. brasiliense CFIA1009		4.61	29	369204	5	185459	11	4228	4.08	85.76	67	99.36	99.36	-	0.51	0.13	6	2830	1636	3738	2482	3789	5563	3484	-	-	-	-	-	-	GCF_000738105.1	-
P. brasiliense CFIA1033		4.56	60	137219	10	60668	30	4183	4	85.16	71	99.62	99.62	-	0.13	0.26	6	2789	1626	3663	2471	3734	5512	3382	-	-	-	-	-	-	GCF_000738125.1	-
P. brasiliense F126		4.86	83	294137	5	59509	20	4450	4.34	86.38	69	99.74	99.74	-	0.13	0.13	8	2920	1652	3904	2564	3959	5677	3571	-	-	-	-	-	-	GCF_003990515.1	-
P. brasiliense F152		4.62	56	174,41	9	75152	26	4311	4.11	86.18	71	99.74	99.74	-	0.13	0.13	6	2871	1645	3811	2542	3869	5643	3504	-	-	-	-	-	-	GCF_002930555.1	-
P. brasiliense F157		4.72	28	477849	3	128768	12	4317	4.22	86.83	69	99.74	99.74	-	0.13	0.13	6	2899	1649	3819	2513	3866	5611	3533	-	-	-	-	-	-	GCF_002930535.1	-
P. brasiliense GBBC 1756		4.59	40	854082	2	95208	8	4160	4.03	86.52	65	99.62	99.62	-	0.26	0.13	5	2843	1644	3725	2476	3775	5559	3457	yes	yes	avirulent	-	NL	Symptomatic potato plant	JACGEW000000000	SAMN15660278
P. brasiliense ICMP 19477		4.82	16	1120187	2	141733	6	4411	4.32	86.85	67	99.75	99.62	0.13	0.13	0.13	10	2921	1636	3908	2524	3975	5634	3576	-	-	-	-	-	-	GCF_001038675.1	-
P. brasiliense IPO 0590		4.91	124	79855	20	24137	65	4430	4.17	84.81	60	99.11	98.98	0.13	0.38	0.51	9	2865	1629	3827	2531	3891	5613	3480	-	-	-	-	-	-	JACHAT000000000	SAMN15660328
P. brasiliense IPO 0821		4.53	18	1302804	2	216955	6	4109	4.06	86.88	61	99.74	99.74	-	0.13	0.13	5	2863	1649	3741	2480	3788	5573	3456	-	-	-	-	-	-	JACGFP000000000	SAMN15660324
P. brasiliense IPO 3540		4.76	8	3293849	1	433414	3	4318	4.24	86.39	80	99.1	98.46	0.64	0.77	0.13	8	2943	1641	3870	2510	3921	5615	3577	-	-	-	-	-	-	JACGFN000000000	SAMN15660329
P. brasiliense IPO 3628		4.71	49	389634	5	74,52	17	4310	4.18	86.06	63	99.75	99.62	0.13	0.13	0.13	10	2915	1638	3807	2510	3873	5614	3489	-	-	-	-	-	-	JACGFM000000000	SAMN15660325
P. brasiliense IPO 3630		4.63	57	208749	9	78008	23	4233	4.14	86.73	60	99.62	99.62	-	0.26	0.13	7	2890	1633	3813	2506	3866	5598	3516	-	-	-	-	-	-	JACHAU000000000	SAMN15660326
P. brasiliense IPO 3643		4.83	61	254536	7	49225	22	4430	4.31	86.43	61	99.62	99.62	-	0.26	0.13	7	2916	1652	3894	2562	3948	5675	3558	-	-	-	-	-	-	JACGFL000000000	SAMN15660323
P. brasiliense IPO 3649		4.98	1	5057861	1	5057861	1	4425	4.39	86.85	76	99.62	99.49	0.13	0.26	0.13	7	2936	1651	3920	2563	3975	5675	3585	yes	yes	virulent	-	NL	Symptomatic potato plant	CP059963	SAMN15660289
P. brasiliense IPO 3650		4.93	67	276072	6	59722	18	4426	4.33	86.6	63	99.62	99.62	-	0.26	0.13	7	2918	1652	3898	2562	3952	5675	3563	yes	yes	virulent	-	NL	Symptomatic potato plant	JACHAK000000000	SAMN15660290
P. brasiliense IPO 3707		5.07	308	266752	6	59726	19	4436	4.33	85.45	68	99.74	99.74	-	0.13	0.13	7	2919	1652	3898	2562	3953	5675	3565	-	-	-	2013	NL	Stem parts, potato	JACHAJ000000000	SAMN15660292
P. brasiliense IPO 3708		5.14	563	276076	6	59167	19	4447	4.33	84.36	70	99.74	99.74	-	0.13	0.13	7	2920	1652	3901	2564	3957	5677	3567	-	-	-	2013	NL	Stem parts, potato	JACHAI000000000	SAMN15660293
P. brasiliense IPO 3709		5.05	125	267039	6	69239	18	4539	4.42	86.36	62	99.74	99.74	-	0.13	0.13	7	2936	1652	3954	2573	4015	5686	3596	-	-	-	2013	NL	Stem parts, potato	JACHAH000000000	SAMN15660294
P. brasiliense IPO 3710		5	1	5072816	1	5072816	1	4445	4.41	86.86	76	99.62	99.49	0.13	0.26	0.13	7	2954	1652	3942	2563	4001	5678	3606	-	-	-	-	NL	Potato	CP059962	SAMN15660291
P. brasiliense IPO 3711		4.96	146	293918	5	69232	17	4439	4.33	86.14	66	99.62	99.62	-	0.26	0.13	7	2919	1652	3898	2561	3955	5674	3568	-	-	-	-	NL	Potato	JACGEV000000000	SAMN15660321
P. brasiliense IPO 3843		4.85	48	293,95	5	69114	17	4426	4.33	86.69	62	99.62	99.62	-	0.26	0.13	7	2915	1652	3896	2562	3950	5675	3560	-	-	-	-	-	-	JACGFI000000000	SAMN15660322
P. brasiliense IPO 3844		4.75	3	4094136	1	693436	2	4261	4.15	86.27	78	99.74	99.74	-	0.13	0.13	5	2908	1649	3822	2502	3867	5607	3564	yes	yes	avirulent	2009	NL	Symptomatic potato plant	JACGFH000000000	SAMN15660317
P. brasiliense JGAR16		4.83	35	823262	3	215406	9	4364	4.24	86.72	70	99.62	99.62	-	0.13	0.26	8	2917	1658	3863	2529	3913	5640	3525	yes	yes	avirulent	-	NL	Symptomatic potato plant	JACGER000000000	SAMN15660277
P. brasiliense LMG 21371	T	4.69	88	514,7	4	105887	11	4292	4.15	86.39	76	99.75	99.62	0.13	0.13	0.13	8	2903	1637	3819	2507	3866	5611	3523	-	-	-	-	-	-	GCF_000754695.1	-
P. brasiliense LMG 21372		4.77	52	1055512	2	135644	8	4402	4.26	85.82	69	99.75	99.62	0.13	0.13	0.13	10	2920	1637	3881	2548	3942	5663	3553	-	-	-	-	-	-	GCF_000754705.1	-
P. brasiliense NAK 152		5	253	267131	6	59391	19	4442	4.34	86.49	70	99.74	99.74	-	0.13	0.13	7	2920	1652	3903	2563	3957	5676	3570	yes	yes	virulent	-	NL	Symptomatic potato plant	JACGFC000000000	SAMN15660295
P. brasiliense NAK 223		5	1	5059267	1	5059267	1	4441	4.39	85.74	68	99.62	99.49	0.13	0.13	0.26	7	2940	1651	3926	2563	3980	5676	3588	yes	yes	avirulent	-	NL	Asymptomatic potato tuber	CP059958	SAMN15660296
P. brasiliense NAK 235		4.66	79	261907	7	80078	19	4194	4.09	86.86	76	99.49	99.49	-	0.26	0.26	6	2886	1644	3763	2472	3815	5558	3519	yes	yes	avirulent	-	NL	Asymptomatic potato tuber	JACHAQ000000000	SAMN15660305
P. brasiliense NAK 237		4.76	1	4832397	1	4832397	1	4283	4.17	86.48	63	99.62	99.62	-	0.26	0.13	7	2942	1648	3837	2487	3886	5567	3558	yes	yes	avirulent	-	NL	Asymptomatic potato tuber	CP059959	SAMN15660315
P. brasiliense NAK 239		4.76	1	4832085	1	4832085	1	4247	4.17	86.21	76	99.49	98.85	0.64	0.26	0.26	6	2910	1645	3802	2485	3851	5564	3525	yes	yes	avirulent	-	NL	Asymptomatic potato tuber	CP059956	SAMN15660313
P. brasiliense NAK 240		5.05	1	5127417	1	5127417	1	4487	4.45	86.85	76	99.62	99.62	-	0.26	0.13	7	2942	1651	3946	2550	4007	5663	3598	yes	yes	virulent	-	NL	Asymptomatic potato tuber	CP059957	SAMN15660298
P. brasiliense NAK 241		4.94	71	294012	5	69334	17	4425	4.33	86.54	68	99.62	99.62	-	0.26	0.13	7	2917	1652	3897	2562	3951	5675	3559	-	yes	virulent	-	NL	Asymptomatic potato tuber	JACHAP000000000	SAMN15660299
P. brasiliense NAK 242		5.05	28	1556647	2	501666	4	4633	4.38	85.42	78	99.23	98.08	1.15	0.64	0.13	7	3079	1650	4051	2493	4113	5574	3799	yes	yes	avirulent	-	NL	Asymptomatic potato tuber	JACGFF000000000	SAMN15660306
P. brasiliense NAK 243		5.03	174	276074	6	59762	18	4436	4.33	86.02	59	99.62	99.62	-	0.26	0.13	7	2919	1652	3900	2562	3956	5675	3565	-	yes	virulent	-	NL	Asymptomatic potato plant	JACHAO000000000	SAMN15660300
P. brasiliense NAK 245		4.68	44	318588	4	112949	14	4234	4.09	86.24	65	99.62	99.62	-	0.26	0.13	6	2848	1636	3770	2491	3832	5595	3510	yes	yes	avirulent	-	NL	Asymptomatic potato tuber	JACGFB000000000	SAMN15660301
P. brasiliense NAK 247		4.95	58	29401	5	59722	18	4436	4.36	86.85	63	99.62	99.49	0.13	0.26	0.13	9	2928	1652	3910	2563	3965	5678	3575	-	yes	virulent	-	NL	Asymptomatic potato plant	JACGFA000000000	SAMN15660302
P. brasiliense NAK 248		4.81	48	414919	5	115759	14	4363	4.24	86.86	62	99.62	99.62	-	0.26	0.13	6	2921	1643	3878	2561	3941	5672	3551	yes	yes	avirulent	-	NL	Asymptomatic potato tuber	JACGEZ000000000	SAMN15660307
P. brasiliense NAK 249		5.06	1	5137126	1	5137126	1	4497	4.46	86.91	76	99.62	99.49	0.13	0.26	0.13	7	2947	1652	3963	2566	4022	5679	3600	yes	yes	virulent	2017	NL, Zuid Holland, Noblesse	Asymptomatic potato tuber	CP059961	SAMN15660314
P. brasiliense NAK 250		4.64	65	1306006	2	239,92	5	4132	4.08	86.74	69	99.74	99.74	-	0.13	0.13	5	2869	1641	3761	2466	3798	5551	3492	-	yes	avirulent	-	NL	Asymptomatic potato plant	JACHAN000000000	SAMN15660303
P. brasiliense NAK 251		4.99	1	5063001	1	5063001	1	4407	4.4	86.92	76	99.62	99.62	-	0.26	0.13	7	2939	1651	3908	2548	3965	5661	3589	yes	yes	virulent	2017	NL	Asymptomatic potato tuber	CP059960	SAMN15660312
P. brasiliense NAK 252		4.76	87	224761	9	76475	24	4274	4.15	86	64	99.74	99.74	-	0.13	0.13	7	2870	1636	3815	2523	3879	5609	3523	yes	yes	avirulent	-	NL	Asymptomatic potato tuber	JACGEY000000000	SAMN15660308
P. brasiliense NAK 254		4.75	42	454637	4	103463	12	4278	4.19	86.94	62	99.62	99.62	-	0.26	0.13	6	2896	1644	3827	2504	3875	5604	3515	yes	yes	avirulent	-	NL	Asymptomatic potato tuber	JACHAM000000000	SAMN15660310
P. brasiliense NAK 255		5.07	251	223099	8	63071	23	4492	4.32	85.31	68	99.62	99.62	-	0.26	0.13	7	2942	1643	3925	2537	3998	5646	3562	-	yes	avirulent	-	NL	Asymptomatic potato plant	JACGZY000000000	SAMN15660330
P. brasiliense NAK 256		4.62	3	4436369	1	4436369	1	4183	4.03	86.11	77	99.74	99.74	-	0.13	0.13	5	2830	1639	3740	2483	3790	5562	3480	yes	yes	avirulent	2016	NL, Flevoland, Kondor	Asymptomatic potato tuber	JACGFD000000000	SAMN15660316
P. brasiliense NAK 257		4.62	3	2619903	1	2056338	2	4163	4.03	86.06	76	99.62	99.62	-	0.26	0.13	6	2862	1630	3737	2451	3791	5531	3493	yes	yes	avirulent	-	NL	Asymptomatic potato tuber	JACGFE000000000	SAMN15660304
P. brasiliense NAK 259		4.98	82	293904	5	69297	17	4475	4.37	86.57	67	99.62	99.62	-	0.26	0.13	7	2923	1652	3930	2572	3985	5686	3586	yes	yes	avirulent	-	NL	Asymptomatic potato tuber	JACHAL000000000	SAMN15660311
P. brasiliense NAK 383		5.03	63	266788	6	69114	18	4537	4.41	86.62	66	99.74	99.74	-	0.13	0.13	7	2933	1652	3949	2572	4010	5685	3590	yes	yes	virulent	2017	NL, Tollebeek	Bulk of insects caught with suction trap	JACGEU000000000	SAMN15660275
P. brasiliense NAK 384		5.03	77	266,77	6	59724	19	4544	4.41	86.42	67	99.62	99.62	-	0.26	0.13	7	2934	1652	3951	2573	4012	5688	3592	-	yes	virulent	-	NL, Tollebeek	Collection solution with insects of suction trap	JACGET000000000	SAMN15660271
P. brasiliense NAK 385		4.75	247	261415	5	75,74	16	4167	4.06	85.48	65	99.74	99.74	-	0.13	0.13	6	2857	1642	3741	2477	3788	5569	3480	-	yes	avirulent	-	NL, Tollebeek	Bulk of insects caught with suction trap	JACHAG000000000	SAMN15660272
P. brasiliense NAK 395		4.98	1	5049889	1	5049889	1	4415	4.39	86.87	76	99.62	99.62	-	0.26	0.13	7	2933	1652	3914	2563	3969	5679	3577	yes	yes	virulent	2017	NL	Asymptomatic flower bulb	CP059955	SAMN15660276
P. brasiliense NAK 396		4.7	81	261907	7	79961	19	4248	4.11	86.39	64	99.49	99.49	-	0.26	0.26	6	2893	1643	3785	2490	3842	5580	3531	-	yes	avirulent	-	NL	Asymptomatic flower bulb	JACGES000000000	SAMN15660273
P. brasiliense NAK 397		4.74	34	276156	6	59763	18	4201	4.37	85.55	68	99.62	99.62	-	0.26	0.13	8	2926	1652	3932	2572	3987	5686	3594	-	yes	virulent	-	NL	Asymptomatic flower bulb	JACHAF000000000	SAMN15660274
P. brasiliense NAK 430		4.93	68	293802	5	69123	17	4430	4.33	86.56	66	99.62	99.62	-	0.26	0.13	7	2917	1652	3897	2562	3951	5675	3560	-	yes	virulent	2018-07-05	NL, Tollebeek	Bulk of insects caught with suction trap	JACHAE000000000	SAMN15660279
P. brasiliense NAK 431		5.02	69	264202	6	68671	18	4534	4.41	86.53	67	99.62	99.62	-	0.26	0.13	7	2932	1652	3948	2571	4009	5682	3591	-	yes	virulent	2018-07-13	NL, Tollebeek	Bulk of insects caught with suction trap	JACGEQ000000000	SAMN15660280
P. brasiliense NAK 432		4.67	105	174295	9	74533	25	4230	4.06	85.91	67	99.74	99.74	-	0.13	0.13	6	2848	1645	3770	2512	3828	5610	3489	-	yes	avirulent	2018-07-14	NL, Tollebeek	Bulk of insects caught with suction trap	JACHAD000000000	SAMN15660281
P. brasiliense NAK 433		4.49	283	116369	11	33875	38	4060	3.82	84.08	65	99.74	99.74	-	0.13	0.13	6	2714	1604	3575	2432	3632	5466	3314	-	yes	avirulent	2018-08-01	NL, Tollebeek	Collection solution with of insect suction trap, insectes filtered out	JACGEP000000000	SAMN15660282
P. brasiliense NAK 434		4.67	79	182977	9	65517	24	4186	4.07	86.11	66	99.74	99.74	-	0.13	0.13	7	2848	1640	3766	2495	3819	5578	3497	-	yes	avirulent	2018-08-28	NL, Tollebeek	Collection solution with of insect suction trap, insectes filtered out	JACGEO000000000	SAMN15660283
P. brasiliense NAK 435		4.68	103	180489	10	65568	25	4185	4.07	85.97	65	99.74	99.74	-	0.13	0.13	7	2849	1640	3767	2495	3820	5578	3499	-	yes	avirulent	2018-08-30	NL, Tollebeek	Collection solution with of insect suction trap, insectes filtered out	JACHAC000000000	SAMN15660284
P. brasiliense NAK 466		4.83	123	622543	3	127889	10	4338	4.23	86.45	63	99.75	99.62	0.13	0.13	0.13	6	2895	1646	3845	2517	3897	5622	3542	-	yes	avirulent	2017-06-19	NL, Noord Brabant, Eindhovens kanaal	Surface water	JACHAB000000000	SAMN15660285
P. brasiliense NAK 468		4.58	240	199755	7	33599	28	4185	3.89	84.15	66	99.62	99.62	-	0.13	0.26	6	2735	1603	3643	2481	3698	5516	3364	-	yes	avirulent	2017-08-30	NL, Zuid Limburg, river Niers	Surface water	JACGEN000000000	SAMN15660287
P. brasiliense NAK 470		4.67	167	130338	9	24969	39	4346	3.99	84.48	64	99.62	99.62	-	0.13	0.26	6	2755	1603	3697	2506	3766	5553	3387	-	-	-	2017-09-04	NL, Noord Holland	Surface water	JACGZZ000000000	SAMN15660288
P. brasiliense PcbHPI01		4.66	70	404385	4	158565	11	4267	4.16	86.35	72	99.75	99.62	0.13	0.13	0.13	8	2902	1640	3816	2510	3863	5618	3518	-	-	-	-	-	-	GCF_001429565.2	-
P. brasiliense PCC21		4.7	1	4842771	1	4842771	1	4260	4.19	86.55	76	99.1	99.1	-	0.64	0.26	6	2889	1649	3802	2496	3854	5591	3506	-	-	-	-	-	-	GCF_000294535.1	-
P. brasiliense S1.15.11.2D		4.67	91	99392	15	24787	51	4301	4.14	85.91	34	99.49	99.49	-	0.26	0.26	6	2834	1627	3727	2484	3804	5542	3367	-	-	-	-	-	-	GCF_003595055.1	-
P. brasiliense S1.16.01.3K		4.8	74	146844	12	33832	40	4415	4.27	86.31	35	99.36	99.36	-	0.38	0.26	7	2906	1651	3882	2554	3936	5665	3550	-	-	-	-	-	-	GCF_003595115.1	-
P. brasiliense S2		4.69	37	261972	7	66418	19	4367	4.18	86.43	64	99.62	99.62	-	0.26	0.13	6	2910	1638	3871	2558	3926	5664	3563	-	-	-	-	-	-	GCF_000808375.1	-
P. brasiliense S4.16.03.1C		4.8	74	139665	12	32371	40	4409	4.27	86.28	36	99.49	99.49	-	0.38	0.13	7	2908	1651	3883	2554	3939	5665	3551	-	-	-	-	-	-	GCF_003594975.1	-
P. brasiliense SX309		4.8	1	4966299	1	4966299	1	4357	4.29	86.29	77	99.74	99.74	-	0.13	0.13	5	2907	1636	3873	2519	3929	5620	3587	-	-	-	-	-	-	GCF_002068115.1	-
P. brasiliense Y21		4.62	22	385,89	4	148896	12	4224	4.11	86.36	65	99.74	99.74	-	0.13	0.13	4	2845	1639	3772	2490	3826	5595	3508	-	-	-	-	-	-	GCF_000808235.1	-
P. brasiliense Y29		4.67	27	262727	6	103178	17	4292	4.15	86.25	67	99.74	99.74	-	0.13	0.13	7	2862	1640	3802	2520	3865	5621	3503	-	-	-	-	-	-	GCF_000808245.1	-
P. brasiliense Y3		4.6	16	678245	3	162941	8	4165	4.1	86.43	66	99.62	99.62	-	0.26	0.13	4	2866	1644	3747	2468	3792	5560	3503	-	-	-	-	-	-	GCF_000808315.1	-
P. brasiliense Y31		4.68	14	90335	2	163646	7	4247	4.17	86.43	68	99.62	99.62	-	0.26	0.13	5	2869	1639	3786	2508	3838	5614	3,51	-	-	-	-	-	-	GCF_000808295.1	-
P. brasiliense Y49		4.56	31	269637	6	107484	18	4231	4.06	86.33	67	99.62	99.62	-	0.26	0.13	6	2857	1641	3763	2521	3812	5615	3492	-	-	-	-	-	-	GCF_000808115.1	-
P. brasiliense Y52		4.64	17	429995	4	139589	12	4232	4.14	86.66	64	99.74	99.74	-	0.13	0.13	4	2861	1641	3799	2496	3854	5597	3535	-	-	-	-	-	-	GCF_000808385.1	-
P. brasiliense Y60		4.69	16	48848	3	180357	10	4267	4.18	86.44	66	99.74	99.74	-	0.13	0.13	5	2848	1647	3778	2508	3825	5613	3505	-	-	-	-	-	-	GCF_000808455.1	-
P. brasiliense Y62		4.71	14	816391	2	247,95	7	4281	4.2	86.54	68	99.74	99.74	-	0.13	0.13	4	2883	1646	3801	2508	3853	5614	3530	-	-	-	-	-	-	GCF_000808145.1	-
P. brasiliense Y64		4.67	15	408698	3	184498	10	4225	4.15	86.27	70	99.62	99.62	-	0.26	0.13	4	2869	1636	3784	2495	3837	5598	3525	-	-	-	-	-	-	GCF_000808195.1	-
P. brasiliense Y65		4.54	31	239237	8	88178	20	4157	4.04	86.27	66	99.49	99.49	-	0.13	0.38	5	2830	1638	3722	2452	3769	5543	3457	-	-	-	-	-	-	GCF_000808335.1	-
P. brasiliense YC Y46		4.63	31	265122	6	105341	16	4244	4.12	86.25	68	99.75	99.62	0.13	0.13	0.13	6	2881	1642	3802	2502	3845	5595	3515	-	-	-	-	-	-	GCF_000808255.1	-
P. cacticida ATCC 49481	T	4.07	83	303682	5	75005	15	3680	3.52	86.3	69	99.36	99.36	-	0.38	0.26	5	2540	1533	3291	2337	3352	5264	3012	-	-	-	-	-	-	-	-
P. carotovorum B2		4.61	12	605,83	2	189,13	7	4251	4.13	86.87	65	99.75	99.62	0.13	0.13	0.13	6	2878	1640	3818	2492	3873	5588	3523	-	-	-	-	-	-	GCF_000808495.1	-
P. carotovorum B5		4.68	6	1446736	2	1082551	3	4296	4.19	86.8	72	99.74	99.74	-	0.13	0.13	6	2891	1633	3867	2498	3911	5599	3552	-	-	-	-	-	-	GCF_000808515.1	-
P. carotovorum DSM 30168*		4.62	25	380982	4	113306	12	4247	4.12	86.52	68	99.74	99.74	-	0.13	0.13	5	2865	1641	3786	2494	3833	5595	3468	-	-	-	-	-	-	GCF_900129615.1	-
P. carotovorum ICMP 5702*	T	4.63	48	448171	4	220385	10	4257	4.12	86.38	74	99.62	99.62	-	0.26	0.13	5	2867	1640	3786	2492	3834	5591	3472	-	-	-	-	-	-	GCF_001039055.1	-
P. carotovorum LMG 2410		4.63	121	339669	5	97,38	17	4224	4.12	86.17	70	99.49	99.49	-	0.26	0.26	6	2897	1638	3792	2456	3852	5548	3524	-	-	-	-	-	-	GCA_005771575.1	-
P. carotovorum NCPPB 312*		4.62	57	547054	4	97467	12	4257	4.11	86.11	71	99.74	99.74	-	0.13	0.13	5	2863	1640	3785	2493	3832	5595	3469	-	-	-	-	-	-	GCF_000749855.1	-
P. carotovorum S1-A16		4.69	37	255206	7	88713	18	4329	4.18	86.5	64	99.62	99.49	0.13	0.13	0.26	5	2888	1637	3870	2525	3924	5622	3560	-	-	-	-	-	-	GCF_003595125.1	-
P. carotovorum Y16		4.6	29	272417	7	83488	19	4242	4.09	86.22	70	99.74	99.74	-	0.13	0.13	5	2876	1639	3797	2483	3849	5572	3506	-	-	-	-	-	-	GCF_000808435.1	-
P. carotovorum Y39		4.81	12	839338	3	275166	7	4389	4.31	86.72	67	99.74	99.74	-	0.13	0.13	8	2925	1637	3890	2509	3957	5623	3590	-	-	-	-	-	-	GCF_000808475.1	-
P. fontis M022	T	4.03	107	126203	12	38688	36	3723	3.57	86.04	68	99.75	99.49	0.26	0.13	0.13	4	2528	1584	3314	2385	3362	5367	3088	-	-	-	-	-	-	GCF_000803215.1	-
P. odoriferum NCPPB 3839	T	4.92	170	278,77	5	34177	30	4540	4.31	85.05	70	99.62	99.49	0.13	0.26	0.13	9	2885	1609	3902	2522	3969	5558	3566	-	-	-	-	-	-	GCF_000754765.1	-
P. odoriferum NCPPB3841		5.34	269	238674	9	29922	37	4967	4.64	84.31	79	99.61	99.23	0.38	0.26	0.13	8	3020	1642	4146	2628	4228	5744	3722	-	-	-	-	-	-	GCF_000754715.1	-
P. odoriferum Q106		4.91	83	264533	8	52643	23	4484	4.33	85.6	68	99.62	99.49	0.13	0.26	0.13	7	2912	1628	3899	2527	3983	5624	3573	-	-	-	-	-	-	GCF_002904085.1	-
P. odoriferum Q115		4.93	71	234305	6	60828	22	4510	4.35	85.56	67	99.62	99.49	0.13	0.26	0.13	9	2937	1625	3924	2511	4004	5599	3601	-	-	-	-	-	-	GCF_002904105.1	-
P. odoriferum Q142		4.93	69	234313	6	60836	22	4514	4.35	85.51	65	99.62	99.49	0.13	0.26	0.13	9	2933	1620	3920	2511	3999	5594	3600	-	-	-	-	-	-	GCF_002904185.1	-
P. odoriferum Q166		4.93	66	243126	6	60282	22	4510	4.35	85.55	65	99.62	99.49	0.13	0.26	0.13	9	2934	1626	3921	2511	4000	5600	3597	-	-	-	-	-	-	GCF_002904195.1	-
P. odoriferum Q3		4.9	94	241087	6	52097	22	4535	4.31	85.66	68	99.62	99.49	0.13	0.26	0.13	7	2897	1628	3910	2543	3985	5634	3570	-	-	-	-	-	-	GCF_002904005.1	-
P. odoriferum Q32		4.83	72	244,76	6	82,9	19	4426	4.26	85.41	66	99.49	99.36	0.13	0.38	0.13	7	2882	1625	3853	2525	3926	5630	3530	-	-	-	-	-	-	GCF_002904045.1	-
P. odoriferum Q40		4.99	71	232262	6	64308	23	4600	4.4	85.49	68	99.62	99.49	0.13	0.26	0.13	9	2933	1628	3943	2560	4026	5655	3599	-	-	-	-	-	-	GCF_002904025.1	-
P. odoriferum Q47		4.77	51	385345	5	92622	16	4372	4.22	85.7	66	99.49	99.36	0.13	0.38	0.13	8	2875	1620	3833	2517	3903	5607	3537	-	-	-	-	-	-	GCF_002904055.1	-
P. odoriferum S6		4.72	48	282525	5	87906	16	4307	4.18	85.79	66	99.62	99.49	0.13	0.26	0.13	8	2844	1623	3807	2498	3868	5575	3498	-	-	-	-	-	-	GCF_002904225.1	-
P. odoriferum S6-2		4.72	47	293785	5	111,19	15	4313	4.18	85.87	65	99.62	99.49	0.13	0.26	0.13	8	2847	1622	3811	2499	3876	5576	3504	-	-	-	-	-	-	GCF_002904125.1	-
P. odoriferum T4		4.91	78	24836	8	45187	26	4555	4.33	85.63	65	99.62	99.49	0.13	0.26	0.13	7	2896	1630	3900	2561	3978	5656	3562	-	-	-	-	-	-	GCF_002904145.1	-
P. odoriferum T5		4.97	74	254985	6	64,3	22	4588	4.38	85.38	66	99.36	99.23	0.13	0.38	0.26	9	2930	1624	3933	2542	4022	5636	3602	-	-	-	-	-	-	GCF_002904255.1	-
P. parmentieri CFIA1002		4.86	42	345203	5	82101	17	4483	4.27	85.33	73	99.62	99.49	0.13	0.13	0.26	5	2911	1640	3878	2523	3949	5630	3635	-	-	-	-	-	-	GCF_000632375.1	-
P. parmentieri IFB5427		5.05	2	5125304	1	5125304	1	4769	4.46	85.37	76	99.62	99.36	0.26	0.13	0.26	5	2957	1646	4021	2614	4095	5737	3681	-	-	-	-	-	-	GCF_003992745.1	-
P. parmentieri IFB5432		4.84	1	5010533	1	5010533	1	4537	4.28	85.4	77	99.62	99.49	0.13	0.13	0.26	5	2908	1637	3896	2558	3973	5674	3646	-	-	-	-	-	-	GCF_003628635.1	-
P. parmentieri IFB5441		4.93	1	5082177	1	5082177	1	4595	4.34	85.3	76	99.62	99.36	0.26	0.13	0.26	6	2937	1644	3940	2554	4023	5673	3672	-	-	-	-	-	-	GCF_003628655.1	-
P. parmentieri IFB5485		4.74	1	4885249	1	4885249	1	4350	4.17	85.41	77	99.62	99.36	0.26	0.13	0.26	5	2870	1630	3802	2489	3869	5579	3588	-	-	-	-	-	-	GCF_003628595.1	-
P. parmentieri IFB5486		4.88	1	5038122	1	5038122	1	4536	4.3	85.41	77	99.61	99.1	0.51	0.13	0.26	5	2916	1642	3917	2564	3980	5676	3633	-	-	-	-	-	-	GCF_003628675.1	-
P. parmentieri IFB5597		4.89	5	1593647	2	1124058	3	4534	4.3	85.3	77	99.49	99.36	0.13	0.26	0.26	5	2884	1629	3879	2547	3962	5653	3636	-	-	-	-	-	-	GCF_003628025.1	-
P. parmentieri IFB5604		4.73	1	4877201	1	4877201	1	4339	4.17	85.4	77	99.62	99.49	0.13	0.13	0.26	5	2859	1627	3791	2495	3858	5587	3571	-	-	-	-	-	-	GCF_003628695.1	-
P. parmentieri IFB5605		4.89	1	5040694	1	5040694	1	4553	4.31	85.47	77	99.62	99.49	0.13	0.13	0.26	5	2906	1644	3918	2575	3980	5698	3621	-	-	-	-	-	-	GCF_003628715.1	-
P. parmentieri IFB5619		4.81	1	4959302	1	4959302	1	4422	4.24	85.49	77	99.62	99.49	0.13	0.13	0.26	5	2880	1630	3842	2520	3914	5619	3599	-	-	-	-	-	-	GCF_003628735.1	-
P. parmentieri IFB5623		4.85	1	5006798	1	5006798	1	4524	4.27	85.28	77	99.62	99.49	0.13	0.13	0.26	5	2899	1640	3872	2535	3952	5649	3626	-	-	-	-	-	-	GCF_003628615.1	-
P. parmentieri IFB5626		4.91	2	4422084	1	637647	2	4579	4.32	85.31	77	99.62	99.49	0.13	0.13	0.26	5	2913	1640	3933	2568	3997	5673	3638	-	-	-	-	-	-	GCF_003628015.1	-
P. parmentieri IPO 1955		4.85	63	403,5	4	94985	14	4425	4.2	85.51	66	99.62	99.49	0.13	0.13	0.26	5	2864	1630	3817	2512	3895	5612	3578	-	-	-	-	-	-	JACGFO000000000	SAMN15660320
P. parmentieri PB20		4.68	47	290267	6	82251	16	4322	4.12	85.51	65	99.62	99.49	0.13	0.13	0.26	5	2840	1626	3766	2486	3835	5578	3552	-	-	-	-	-	-	GCF_002920045.1	-
P. parmentieri RNS 08-42-1A	T	4.88	1	5030841	1	5030841	1	4532	4.29	85.21	77	99.62	99.49	0.13	0.13	0.26	5	2905	1643	3884	2555	3948	5665	3615	-	-	-	-	-	-	GCF_001742145.1	-
P. parmentieri RNS 08-42-1A**		4.86	8	3310642	1	716675	3	4517	4.24	84.55	73	99.62	99.49	0.13	0.13	0.26	5	2886	1640	3863	2555	3929	5663	3601	-	-	-	-	-	-	GCF_000757625.1	-
P. parmentieri SCC3193		4.99	1	5164411	1	5164411	1	4715	4.4	85.2	78	99.11	98.98	0.13	0.51	0.38	5	2970	1636	4000	2559	4095	5681	3797	-	-	-	-	-	-	GCF_000260925.1	-
P. parmentieri SS90		4.77	50	176176	7	66787	23	4468	4.21	85.65	62	99.62	99.49	0.13	0.13	0.26	5	2885	1636	3844	2541	3915	5628	3597	-	-	-	-	-	-	GCF_003121785.1	-
P. parmentieri WPP163		4.91	1	5063892	1	5063892	1	4516	4.32	85.38	75	99.62	99.49	0.13	0.13	0.26	5	2897	1635	3892	2537	3971	5647	3637	-	-	-	-	-	-	GCF_000024645.1	-
P. parvum NCPPB 3395		4.44	130	170558	8	39331	29	4056	3.88	86.2	49	99.36	99.36	-	0.51	0.13	7	2771	1619	3586	2424	3647	5464	3312	-	-	-	-	-	-	GCF_000749915.1	-
P. peruviense A350-S18-N16		4.73	77	178221	8	59011	25	4345	4.2	86.03	40	99.49	99.49	-	0.13	0.38	5	2929	1645	3902	2526	3953	5654	3599	-	-	-	-	-	-	GCF_003312355.1	-
P. peruviense A97-S13-F16		4.61	61	229201	7	65211	20	4234	4.09	86.6	67	99.36	99.23	0.13	0.26	0.38	5	2894	1640	3805	2472	3847	5578	3552	-	-	-	-	-	-	GCF_003312345.1	-
P. peruviense IFB5232	T	4.64	60	199701	8	65389	26	4223	4.14	86.86	75	99.36	99.36	-	0.26	0.38	6	2895	1645	3836	2499	3886	5626	3546	-	-	-	-	-	-	GCF_002847345.1	-
P. peruviense UGC32		4.65	28	307291	6	150915	15	4222	4.17	86.41	70	99.49	99.49	-	0.13	0.38	6	2900	1647	3837	2497	3887	5628	3551	-	-	-	-	-	-	GCF_001039065.1	-
P. polaris F109		4.7	60	195318	9	68647	24	4311	4.2	86.75	64	99.62	99.62	-	0.26	0.13	6	2896	1646	3831	2524	3880	5649	3528	-	-	-	-	-	-	GCF_003990525.1	-
P. polaris NAK 226		4.82	72	285618	6	107,52	16	4289	4.18	84.73	69	99.62	99.62	-	0.26	0.13	6	2939	1642	3850	2481	3905	5599	3578	-	-	-	-	-	-	JACHAS000000000	SAMN15660331
P. polaris NIBIO1392		4.86	1	5008416	1	5008416	1	4392	4.32	86.3	77	99.36	99.36	-	0.51	0.13	6	2946	1638	3916	2543	3976	5679	3613	-	-	-	-	-	-	GCF_002288545.1	-
P. polaris S4.16.03.2B		4.72	65	155865	12	57552	31	4442	4.2	86.49	55	99.36	99.36	-	0.38	0.26	6	2928	1633	3914	2536	3973	5653	3612	-	-	-	-	-	-	GCF_003595035.1	-
P. polaris SS28		4.58	37	243038	5	59635	18	4245	4.08	86.49	61	99.62	99.49	0.13	0.26	0.13	6	2850	1639	3785	2516	3831	5626	3483	-	-	-	-	-	-	GCF_003121735.1	-
P. polonicum DPMP315	T	4.68	71	163652	8	60651	27	4391	4.13	85.45	71	99.36	99.23	0.13	0.13	0.51	3	2902	1631	3847	2494	3912	5578	3539	-	-	-	-	-	-	GCF_005497185.1	-
P. punjabense IPO 3715		4.67	2	4739887	1	4739887	1	4211	4.08	86.06	76	99.62	99.62	-	0.13	0.26	4	2906	1642	3787	2476	3830	5554	3501	-	-	-	-	-	-	JACGFJ000000000	SAMN15660270
P. punjabense SS95	T	4.59	73	116258	13	34336	40	4281	4.08	86.23	63	99.23	99.1	0.13	0.26	0.51	4	2879	1632	3771	2457	3828	5526	3466	-	-	-	-	-	-	GCF_003028395.1	-
P. versatile 14A		4.84	3	4997114	1	4997114	1	4463	4.31	86.02	78	99.49	99.49	-	0.38	0.13	5	2992	1651	3977	2530	4042	5654	3663	-	-	-	-	-	-	GCF_003932035.1	-
P. versatile 3-2		4.82	1	4975878	1	4975878	1	4417	4.28	86.05	78	99.62	99.49	0.13	0.26	0.13	5	2942	1639	3918	2529	3974	5652	3639	-	-	-	-	-	-	GCF_003031305.1	-
P. versatile A67-S18-O15		4.8	51	264915	6	102939	17	4432	4.29	86.38	61	99.62	99.62	-	0.26	0.13	6	3000	1647	3985	2539	4036	5679	3666	-	-	-	-	-	-	GCF_004296715.1	-
P. versatile A69-S13-O15		4.72	50	268842	6	85833	16	4317	4.22	86.3	44	99.49	99.49	-	0.38	0.13	5	2958	1646	3893	2493	3949	5614	3626	-	-	-	-	-	-	GCA_004296725.1	-
P. versatile A75-S21-O15		4.8	99	157235	11	42256	32	4445	4.27	86.05	46	99.49	99.49	-	0.38	0.13	4	2965	1649	3944	2529	4008	5660	3646	-	-	-	-	-	-	GCF_004296675.1	-
P. versatile CFBP1552		4.77	44	457939	4	108221	13	4370	4.26	86.39	52	99.49	99.49	-	0.26	0.26	4	2963	1641	3907	2516	3962	5636	3614	-	-	-	-	-	-	GCF_004296665.1	-
P. versatile CFBP5663		4.93	53	355854	5	62853	19	4528	4.4	86.27	49	99.62	99.49	0.13	0.26	0.13	5	3018	1653	3987	2546	4065	5700	3682	-	-	-	-	-	-	GCF_004296765.1	-
P. versatile CFBP6051	T	4.79	112	102443	18	37664	50	4392	4.26	85.98	56	99.49	99.36	0.13	0.38	0.13	5	2936	1640	3883	2511	3956	5628	3590	-	-	-	-	-	-	GCF_004296685.1	-
P. versatile Ecc71		4.78	24	856905	3	235715	7	4380	4.26	86.47	71	99.62	99.62	-	0.26	0.13	4	2951	1645	3898	2505	3952	5615	3610	-	-	-	-	-	-	GCF_002983505.1	-
P. versatile F018		4.76	27	456866	4	93649	11	4353	4.24	86.37	62	99.1	99.1	-	0.38	0.51	5	2964	1645	3916	2509	3971	5627	3626	-	-	-	-	-	-	GCF_002921205.1	-
P. versatile F131		4.65	91	151771	10	32592	33	4233	4.12	85.92	76	99.62	99.49	0.13	0.26	0.13	5	2899	1628	3828	2483	3887	5577	3549	-	-	-	-	-	-	GCF_002921235.1	-
P. versatile F135		4.74	75	149242	11	43549	34	4329	4.21	86.11	70	99.49	99.49	-	0.38	0.13	5	2958	1647	3899	2497	3953	5619	3630	-	-	-	-	-	-	GCF_002921275.1	-
P. versatile F16		4.9	96	207595	7	47935	25	4549	4.35	85.89	71	99.1	99.1	-	0.64	0.26	5	2989	1645	4016	2568	4073	5688	3681	-	-	-	-	-	-	GCF_003990505.1	-
P. versatile NAK 227		5.03	129	568291	4	145966	11	4472	4.33	86.04	67	99.62	99.62	-	0.26	0.13	5	2998	1656	3987	2555	4048	5707	3689	-	-	-	-	-	-	JACHAR000000000	SAMN15660332
P. versatile NAK 93		4.99	174	120075	14	41,69	42	4381	4.28	85.79	68	99.49	99.36	0.13	0.38	0.13	5	2941	1641	3884	2506	3958	5625	3594	-	-	-	-	-	-	JACGZX000000000	SAMN15660318
P. versatile NAK 94		5.03	125	457283	3	136573	11	4430	4.32	85.84	69	99.62	99.62	-	0.26	0.13	4	3006	1649	3971	2532	4028	5669	3673	-	-	-	-	-	-	JACGEM000000000	SAMN15660319
P. versatile PB69		4.84	21	999,29	2	223266	8	4427	4.32	86.61	70	99.62	99.62	-	0.26	0.13	4	2994	1651	3950	2536	4003	5674	3662	-	-	-	-	-	-	GCF_002921285.1	-
P. versatile PB70		4.84	28	457866	3	223219	10	4430	4.32	86.6	70	99.62	99.62	-	0.26	0.13	4	2992	1651	3951	2537	4004	5675	3661	-	-	-	-	-	-	GCF_002921295.1	-
P. versatile RMIT1		4.85	106	168411	11	52,53	32	4462	4.3	85.95	57	99.49	99.36	0.13	0.38	0.13	4	2965	1644	3958	2546	4015	5669	3666	-	-	-	-	-	-	GCF_003402555.1	-
P. versatile S4.16.03.3F		4.71	114	89731	18	24135	55	4297	4.18	86.24	37	99.49	99.49	-	0.38	0.13	4	2947	1642	3872	2490	3921	5601	3613	-	-	-	-	-	-	GCF_003594995.1	-
P. versatile S4.16.03.3I		4.71	108	82,62	19	25871	56	4303	4.19	86.27	32	99.62	99.62	-	0.26	0.13	4	2948	1641	3875	2493	3925	5604	3613	-	-	-	-	-	-	GCF_003595065.1	-
P. versatile S4.16.03.3K		4.72	106	90195	18	24957	54	4310	4.2	86.28	33	99.49	99.36	0.13	0.38	0.13	4	2950	1643	3884	2495	3934	5604	3622	-	-	-	-	-	-	GCF_003595135.1	-
P. versatile SCC1		4.83	2	4974798	1	4974798	1	4373	4.29	86.04	77	99.62	99.62	-	0.26	0.13	5	2983	1646	3922	2503	3979	5625	3652	-	-	-	-	-	-	GCF_003571485.1	-
P. versatile SS96		4.89	64	211427	10	44013	26	4464	4.36	86.41	62	99.49	99.36	0.13	0.26	0.26	5	3021	1657	3985	2537	4049	5692	3675	-	-	-	-	-	-	GCF_003121765.1	-
P. wasabiae NCPPB 3701	T	4.86	103	355,84	5	86266	15	4576	4.29	85.61	76	99.62	99.49	0.13	0.13	0.26	4	2903	1631	3930	2580	4016	5689	3627	-	-	-	-	-	-	GCF_000749865.1	-
P. wasabiae NCPPB 3702		4.87	110	465249	4	78645	15	4575	4.29	85.58	77	99.62	99.49	0.13	0.13	0.26	4	2903	1631	3930	2580	4016	5689	3627	-	-	-	-	-	-	GCF_000754685.1	-
P. zantedeschiae 9M	T	4.88	13	3254046	1	236619	5	4464	4.39	86.8	65	99.75	99.49	0.26	-	0.26	7	2983	1663	3978	2556	4036	5676	3642	-	-	-	-	-	-	GCF_004137795.1	-
P. zantedeschiae PC2		4.92	16	813917	2	225918	8	4542	4.4	86.41	67	99.75	99.62	0.13	-	0.26	7	2990	1645	3985	2530	4046	5638	3641	-	-	-	-	-	-	GCF_004137785.1	-
Unknown NAK253		4.93	49	402423	4	119,83	12	4435	4.32	86.27	69	99.74	99.74	-	0.13	0.13	9	2972	1638	3960	2527	4021	5626	3603	yes	yes	avirulent	-	NL	Asymptomatic potato tuber	JACGEX000000000	SAMN15660309
* ICMP 5702 is the official P. carotovorum type strain. Strains DSM 30168 and NCPPB 312 are different assemblies from the same type strain.
** This assembly GCF_000757625.1 Is a draft version of the P. parmentieri type strain (GCF_001742145.1).
B. Excluded genomes from the pangenome. Genomes were excluded based on BUSCO completeness or when multiple assemblies of a strain were available.
Strain name	Type strain	Genome size (Mb)	Contigs	N50	L50	N90	L90	Annotated genes	Total gene length (Mb)	Genome covered by genes (%)	Annotated tRNAs	BUSCO complete (%)	BUSCO single copy (%)	BUSCO duplicated (%)	BUSCO fragmented (%)	BUSCO missing (%)	antiSMASH clusters	Genes with GO term	Distinct GO terms	Genes with PFAM	Distinct PFAM domains	Genes with InterPro	Distinct InterPro domains	Genes with COG category	Field test 2018	Field test 2019	Virulent	Sampling time	Sampling location	Biological origin	NCBI accession	Biosample
P. atrosepticum ICMP 1526	T	4.72	33	797,8	3	222763	8	4353	4.19	88.7712	68	93.22	93.09	0.13	0.77	6.02	10	2806	1586	3781	2494	3848	5544	-	-	-	-	-		-	GCF_001038685.1	-
P. brasiliense IPO 3644		4.8	253	42942	36	9627	126	4528	4.18	87.0833	53	95.13	95.13	-	3.59	1.28	10	2898	1606	3893	2545	3977	5580	-	-	-	-	-		-	JACGFK000000000	SAMN15660327
P. brasiliense IPO 4054 NAK 231		5.07	14	1507612	2	566501	3	4718	4.43	87.3767	75	96.93	96.29	0.64	2.69	0.38	8	3038	1639	4071	2559	4148	5649	-	yes	yes	virulent	-	NL	Symptomatic potato plant	JACGFG000000000	SAMN15660297
P. brasiliense PBR1692		4.64	147	75304	19	24769	61	4279	4.07	87.7155	59	98.47	98.34	0.13	1.15	0.38	8	2886	1622	3794	2491	3845	5581	-	-	-	-	-		-	GCF_000173135.1	-
P. carotovorum WPP14		4.66	402	37002	46	8061	139	4464	4.05	86.9099	51	93.86	93.73	0.13	5.38	0.77	8	2929	1609	3901	2443	3965	5463	-	-	-	-	-		-	GCF_000173155.1	-
P. carotovorum Y57		4.67	24	307303	5	131024	13	4309	4.16	89.0792	65	97.7	97.7	-	0.26	2.05	7	2873	1624	3830	2468	3896	5521	-	-	-	-	-		-	GCF_000808215.1	-
P. odoriferum BC S7		4.76	1	4933575	1	4933575	1	4513	4.23	88.8655	76	97.19	97.06	0.13	2.3	0.51	7	2916	1605	3943	2504	4014	5533	-	-	-	-	-		-	GCF_000769535.1	-
P. parmentieri IFB5408		4.87	1	5022017	1	5022017	1	4508	4.28	87.885	77	99.62	98.72	0.9	0.13	0.26	5	2916	1639	3874	2533	3936	5634	-	-	-	-	-		-	GCF_003628575.1	-
P. parvum s0421	T	5.1	75	158476	11	42614	32	4709	4.43	86.8627	73	99.49	89.37	10.12	0.38	0.13	9	3142	1625	4126	2462	4194	5511	-	-	-	-	-		-	GCF_900195285.1	-
P. peruviense IFB5229		3.85	23	224651	6	89632	18	3492	3.46	89.8701	43	75.41	73.62	1.79	0.9	23.69	5	2385	1392	3158	2126	3205	4738	-	-	-	-	-		-	GCF_002847355.1	-
P. polaris NIBIO1006	T	4.68	1	4826824	1	4826824	1	4287	4.18	89.3162	78	98.98	98.85	0.13	0.9	0.13	6	2934	1637	3860	2488	3911	5584	-	-	-	-	-		-	GCF_002307355.1	-
P. polaris s0416		4.85	95	151483	12	33,11	37	4442	4.2	86.5979	84	99.23	92.83	6.4	0.51	0.26	8	3044	1619	3920	2423	3985	5462	-	-	-	-	-		-	GCF_900195295.1	-
P. parvum Y1		3.77	30	245154	7	76253	17	3472	3.32	88.0637	58	90.52	90.52	-	0.38	9.09	7	2362	1489	3083	2184	3139	4917	-	-	-	-	-		-	GCF_000808415.1	-
P. versatile WS2152		4.87	1	5023534	1	5023534	1	4558	4.32	88.7064	84	96.03	95.9	0.13	3.2	0.77	5	3053	1633	4042	2529	4124	5652	-	-	-	-	-		-	GCF_003096475.1	-
P. wasabiae CFBP 3304	T	4.89	1	5043228	1	5043228	1	4627	4.32	88.3436	77	98.85	98.72	0.13	0.77	0.38	4	2932	1628	3966	2581	4050	5681	-	-	-	-	-		-	GCF_001742185.1	-
P. wasabiae CFBP 3304	T	4.98	73	259694	8	53581	24	4665	4.38	87.9518	60	99.62	98.34	1.28	0.13	0.26	4	2976	1632	4010	2578	4095	5688	-	-	-	-	-		-	GCF_000291725.1	-

## Sheet: Table S2 
Table S2. ANI scores to Pectobacterium type strains
Species missing a type strain in the pangenome: P. polaris (based on quality), P. parvum (based on quality), P. aroidearum (based on availability on NCBI).
Original name	Highest score	Above 95%	Closest type strain in the pangenome	P. fontis M022	P. betavasculorum NCPPB 2795	P. atrosepticum NCPPB 549	P. carotovorum ICMP 5702	P. peruviense IFB5232	P. punjabense SS95	P. wasabiae NCPPB 3701	P. aquaticum A212-S19-A16	P. brasiliense LMG 21371	P. versatile CFBP6051	P. actinidiae KKH3	P. cacticida TCC 49481	P. odoriferum NCPPB 3839	P. parmentieri RNS 08-42-1A	P. polonicum DPMP315	P. zantedeschiae 9M
P. aroidearum PC1	90.9339	no	P. brasiliense LMG 21371	88.0708	88.9791	89.0808	90.4692	89.1605	89.0119	88.3793	90.1464	90.9339	90.3748	89.824	84.3828	90.1191	88.5473	89.0518	89.4594
P. parvum NCPPB 3395	93.7084	no	P. versatile CFBP6051	88.2708	89.3522	89.8044	93.4638	89.7936	89.0461	88.9078	93.3666	93.5939	93.7084	91.6641	83.4543	92.9518	88.7898	89.7641	89.2066
P. polaris F109	93.9376	no	P. brasiliense LMG 21371	88.2217	89.4592	89.7821	93.541	89.7931	89.2282	88.8609	93.3337	93.9376	93.8575	91.7888	83.5398	92.7564	88.8214	89.7474	89.1415
P. polaris NIBIO1392	93.9702	no	P. versatile CFBP6051	88.2097	89.4865	89.7653	93.5378	89.8033	89.2934	89.0135	93.3376	93.948	93.9702	91.9095	83.6053	92.891	88.9255	89.9636	89.3285
P. polaris SS28	93.9829	no	P. brasiliense LMG 21371	88.0913	89.5372	89.8752	93.5613	89.8974	89.1794	88.9197	93.4558	93.9829	93.8956	91.8285	83.6538	92.8739	88.8273	89.8101	89.1725
P. polaris S4.16.03.2B	93.989	no	P. brasiliense LMG 21371	88.209	89.5627	89.693	93.5732	89.757	89.4633	88.9658	93.4154	93.989	93.8355	91.7561	83.5557	92.7896	88.7274	89.9137	89.2911
Pectobacterium sp. NAK 226	94.0256	no	P. brasiliense LMG 21371	88.1973	89.5467	89.7015	93.5763	89.8677	89.1552	88.9508	93.4024	94.0256	93.9106	91.7852	83.5757	92.8635	88.8747	89.8079	89.1919
Pectobacterium sp. NAK 253	94.5828	no	P. brasiliense LMG 21371	88.2896	89.5791	89.6063	93.7464	89.6794	89.1982	88.9003	93.1254	94.5828	93.408	91.8365	83.7453	92.701	88.704	89.7953	89.3191
P. brasiliense NAK 470	94.8601	no	P. brasiliense LMG 21371	88.085	89.3624	89.394	93.0123	89.491	89.235	88.4936	93.593	94.8601	92.651	91.1716	83.5683	92.0624	88.5118	89.5394	89.0531
P. brasiliense NAK 468	94.8611	no	P. brasiliense LMG 21371	87.9538	89.342	89.4636	92.8525	89.4714	89.2217	88.4525	93.4978	94.8611	92.5451	91.1788	83.4589	92.051	88.6249	89.5021	88.9425
P. brasiliense NAK 433	95.0005	yes	P. brasiliense LMG 21371	88.1177	89.4024	89.5216	92.9843	89.6281	89.2918	88.7511	93.4132	95.0005	92.7336	91.3479	83.5451	92.0931	88.6704	89.4848	89.0742
P. brasiliense IPO 0590	95.1986	yes	P. brasiliense LMG 21371	87.985	89.851	90.1866	92.6411	90.271	89.2341	88.8212	92.3949	95.1986	92.3632	91.1508	83.7438	91.7205	88.7276	89.4334	89.3697
P. brasiliense CFIA1033	95.4163	yes	P. brasiliense LMG 21371	88.0109	89.506	89.5094	93.2622	89.6263	89.3611	88.775	93.2264	95.4163	92.9763	91.5361	83.5577	92.2833	88.6802	89.5793	89.1887
P. carotovorum S1.15.11.2D	95.7825	yes	P. brasiliense LMG 21371	88.2251	89.5349	89.5651	93.2013	89.6318	89.5004	88.8185	93.0312	95.7825	92.8113	91.4354	83.7693	92.2269	88.7424	89.7485	89.2175
P. carotovorum ATCC 39048	95.8121	yes	P. brasiliense LMG 21371	88.2056	89.481	89.7073	93.5157	89.8385	89.4389	88.9656	93.5268	95.8121	93.2459	91.6389	83.6714	92.5839	88.8729	89.7456	89.2958
Pectobacterium sp. NAK 467	95.8848	yes	P. aquaticum A212-S19-A16	88.0955	89.2309	89.4769	93.0033	89.4425	89.073	88.496	95.8848	94.0933	93.0671	91.3804	83.508	92.3697	88.6563	89.5792	88.9609
P. brasiliense S2	95.9368	yes	P. brasiliense LMG 21371	88.1912	89.5317	89.6732	93.5566	89.7931	89.4727	88.9577	93.4324	95.9368	93.1578	91.6798	83.6168	92.5026	88.7642	89.7481	89.2365
P. brasiliense BC1	95.943	yes	P. brasiliense LMG 21371	88.192	89.6346	89.6088	93.5294	89.8219	89.5197	88.9789	93.4672	95.943	93.1379	91.7651	83.8878	92.4937	88.7707	89.8706	89.3205
P. brasiliense B6	95.9493	yes	P. brasiliense LMG 21371	88.2324	89.6465	89.6647	93.6305	89.7544	89.5644	88.983	93.5444	95.9493	93.2067	91.7899	83.7279	92.669	88.7981	89.84	89.3206
P. brasiliense Y49	95.9617	yes	P. brasiliense LMG 21371	88.2435	89.4666	89.787	93.5695	89.7908	89.5636	88.8457	93.5787	95.9617	93.2968	91.7332	83.7415	92.5532	88.8593	89.7592	89.4286
P. brasiliense Y29	95.9739	yes	P. brasiliense LMG 21371	88.2892	89.6134	89.6466	93.5586	89.8821	89.4699	89.0542	93.4981	95.9739	93.1325	91.7521	83.8587	92.5814	88.8755	89.8888	89.3254
P. brasiliense NAK 245	96.0122	yes	P. brasiliense LMG 21371	88.2061	89.5877	89.7475	93.4769	89.7192	89.4494	88.9832	93.4914	96.0122	93.1559	91.6647	83.7316	92.4875	88.7714	89.7722	89.2612
P. carotovorum YC Y46	96.0252	yes	P. brasiliense LMG 21371	88.2455	89.5966	89.6071	93.5139	89.7657	89.4869	88.9251	93.3096	96.0252	93.1526	91.7047	83.6078	92.4168	88.8464	89.8558	89.3123
P. brasiliense Y62	96.0381	yes	P. brasiliense LMG 21371	88.2354	89.6318	89.715	93.5339	89.8431	89.5766	88.9923	93.4384	96.0381	93.1341	91.749	83.7557	92.5549	88.8962	89.8211	89.2618
P. brasiliense F152	96.0436	yes	P. brasiliense LMG 21371	88.2463	89.6346	89.6521	93.5431	89.8151	89.638	88.9847	93.4651	96.0436	93.1943	91.735	83.7372	92.4413	88.8336	89.8056	89.3823
P. brasiliense Y65	96.0526	yes	P. brasiliense LMG 21371	88.205	89.6597	89.6072	93.5494	89.8064	89.5239	88.934	93.4462	96.0526	93.2069	91.7851	83.7239	92.5273	88.8828	89.798	89.3379
P. brasiliense SX309	96.0546	yes	P. brasiliense LMG 21371	88.2547	89.6678	89.6871	93.4854	89.7818	89.4214	89.0142	93.5529	96.0546	93.08	91.7057	83.6309	92.5166	88.9384	89.802	89.333
P. brasiliense NAK 248	96.0598	yes	P. brasiliense LMG 21371	88.1358	89.5583	89.6281	93.5697	89.7619	89.4659	88.9112	93.5162	96.0598	93.2453	91.7563	83.7716	92.4797	88.8312	89.7684	89.358
P. brasiliense NAK 434	96.068	yes	P. brasiliense LMG 21371	88.2439	89.5442	89.5854	93.6318	89.8597	89.514	88.9679	93.514	96.068	93.2606	91.7768	83.7085	92.5779	88.7835	89.7282	89.3255
P. brasiliense IPO 4132	96.0696	yes	P. brasiliense LMG 21371	88.2427	89.6376	89.6979	93.5329	89.8478	89.4451	88.8797	93.4758	96.0696	93.185	91.8601	83.6241	92.5546	88.839	89.8126	89.2635
P. brasiliense IPO 3630	96.077	yes	P. brasiliense LMG 21371	88.1554	89.5866	89.6759	93.5498	89.8521	89.4874	88.9835	93.6379	96.077	93.2187	91.6353	83.6321	92.6269	88.7651	89.7904	89.2945
P. brasiliense NAK 396	96.0783	yes	P. brasiliense LMG 21371	88.1929	89.5863	89.6022	93.4645	89.8309	89.6219	88.8645	93.5716	96.0783	93.1309	91.739	83.5793	92.4511	88.8243	89.6738	89.2731
P. brasiliense Y31	96.0803	yes	P. brasiliense LMG 21371	88.2938	89.6114	89.6496	93.4035	89.8651	89.5518	89.0191	93.4281	96.0803	93.087	91.8336	83.7234	92.5058	88.857	89.7959	89.2524
P. brasiliense NAK 249	96.0807	yes	P. brasiliense LMG 21371	88.1935	89.5106	89.6655	93.4157	89.8553	89.4784	88.8783	93.3724	96.0807	93.1553	91.6535	83.7924	92.4869	88.8529	89.7068	89.2373
P. brasiliense NAK 435	96.0826	yes	P. brasiliense LMG 21371	88.2525	89.4886	89.5493	93.4855	89.7913	89.5746	88.933	93.5406	96.0826	93.2442	91.7659	83.7345	92.5397	88.8529	89.7321	89.3035
P. brasiliense NAK 255	96.0877	yes	P. brasiliense LMG 21371	88.2364	89.5774	89.6801	93.4847	89.7457	89.4193	88.9916	93.3851	96.0877	93.1241	91.6829	83.4854	92.5364	88.786	89.7162	89.4155
P. brasiliense NAK 256	96.0879	yes	P. brasiliense LMG 21371	88.3317	89.6574	89.577	93.4738	89.7251	89.5283	88.868	93.5578	96.0879	93.2408	91.7193	83.5634	92.4924	88.8625	89.7154	89.2836
P. brasiliense NAK 252	96.0887	yes	P. brasiliense LMG 21371	88.2653	89.6193	89.6317	93.5731	89.7872	89.5925	89.0453	93.5225	96.0887	93.2191	91.8026	83.8029	92.5329	88.7678	89.7496	89.323
P. brasiliense NAK 235	96.0903	yes	P. brasiliense LMG 21371	88.2443	89.5462	89.6989	93.4785	89.8346	89.4978	88.9182	93.5246	96.0903	93.1706	91.7521	83.5841	92.5667	88.7432	89.6839	89.2709
P. brasiliense NAK 432	96.1019	yes	P. brasiliense LMG 21371	88.1866	89.5696	89.6535	93.5455	89.7995	89.6014	88.939	93.4828	96.1019	93.1857	91.7652	83.7029	92.4931	88.8531	89.8035	89.3778
P. brasiliense NAK 383	96.1043	yes	P. brasiliense LMG 21371	88.3045	89.6294	89.6794	93.5094	89.9742	89.6177	89.0048	93.352	96.1043	93.1637	91.6226	83.6487	92.5279	88.8867	89.6708	89.2783
P. brasiliense Y21	96.1059	yes	P. brasiliense LMG 21371	88.1683	89.6347	89.8003	93.5767	89.8628	89.4731	89.0069	93.5368	96.1059	93.0385	91.7053	83.7636	92.5685	88.9669	89.7676	89.3749
P. brasiliense NAK 251	96.1121	yes	P. brasiliense LMG 21371	88.2003	89.5371	89.698	93.5018	89.9009	89.4502	88.9104	93.3864	96.1121	93.151	91.6801	83.7955	92.5688	88.8954	89.6258	89.2317
P. brasiliense NAK 254	96.1122	yes	P. brasiliense LMG 21371	88.2114	89.4764	89.7108	93.6287	89.9014	89.5434	88.8957	93.4748	96.1122	93.2447	91.6983	83.6867	92.512	88.7832	89.6846	89.3246
P. brasiliense NAK 466	96.1132	yes	P. brasiliense LMG 21371	88.1189	89.5366	89.6929	93.443	89.9077	89.3874	88.7952	93.4509	96.1132	93.1652	91.6995	83.5563	92.5542	88.7297	89.6465	89.2874
P. brasiliense F157	96.1137	yes	P. brasiliense LMG 21371	88.1616	89.534	89.6608	93.4481	89.8736	89.4638	88.8513	93.4647	96.1137	93.1535	91.7355	83.6712	92.4919	88.8502	89.6344	89.2239
P. brasiliense NAK 379	96.1193	yes	P. brasiliense LMG 21371	88.2911	89.5937	89.6626	93.4744	89.9402	89.5983	88.9662	93.3661	96.1193	93.1473	91.7054	83.7575	92.5793	88.8724	89.6969	89.2789
P. brasiliense IPO 3649	96.1229	yes	P. brasiliense LMG 21371	88.2317	89.5673	89.6807	93.4685	89.8867	89.3278	88.9031	93.3992	96.1229	93.1418	91.7041	83.8102	92.5057	88.8672	89.6649	89.2263
P. brasiliense Y52	96.1234	yes	P. brasiliense LMG 21371	88.2476	89.6377	89.7201	93.4774	89.852	89.523	89.0743	93.5013	96.1234	93.0846	91.7635	83.7992	92.5918	88.9694	89.8409	89.2559
P. brasiliense NAK 250	96.1258	yes	P. brasiliense LMG 21371	88.2355	89.5881	89.7408	93.4956	89.8424	89.4606	88.9095	93.4883	96.1258	93.2632	91.737	83.4941	92.601	88.8362	89.7099	89.3089
P. brasiliense NAK 395	96.1291	yes	P. brasiliense LMG 21371	88.2859	89.4951	89.6608	93.4376	89.9064	89.4664	88.8804	93.3417	96.1291	93.1485	91.6964	83.8063	92.5096	88.8512	89.6043	89.2842
P. brasiliense Y3	96.1355	yes	P. brasiliense LMG 21371	88.3194	89.5277	89.6809	93.4642	89.8326	89.5162	88.9265	93.4748	96.1355	93.1139	91.7352	83.7477	92.6219	88.8593	89.783	89.2501
P. brasiliense NAK 243	96.1392	yes	P. brasiliense LMG 21371	88.2903	89.6009	89.6786	93.5068	89.9516	89.4076	88.9017	93.3864	96.1392	93.2103	91.692	83.7319	92.576	88.8763	89.6853	89.261
P. brasiliense CFIA1001	96.1399	yes	P. brasiliense LMG 21371	88.2698	89.5839	89.7019	93.5607	89.8116	89.5385	88.9396	93.5571	96.1399	93.2069	91.8087	83.8146	92.5463	88.9085	89.7332	89.3532
P. carotovorum PCC21	96.1421	yes	P. brasiliense LMG 21371	88.1748	89.6155	89.7304	93.5453	89.9005	89.5107	88.822	93.5797	96.1421	93.1709	91.7902	83.6496	92.5989	88.8385	89.7162	89.2244
P. brasiliense NAK 242	96.1458	yes	P. brasiliense LMG 21371	88.2777	89.5199	89.7724	93.5389	89.8995	89.5258	88.9321	93.4667	96.1458	93.1796	91.7868	83.7	92.5041	88.8157	89.8299	89.2761
P. brasiliense IPO 3650	96.1466	yes	P. brasiliense LMG 21371	88.2444	89.6201	89.6313	93.4911	90.0058	89.4403	88.943	93.3312	96.1466	93.151	91.6408	83.7477	92.5311	88.8258	89.6534	89.2713
P. carotovorum BF45	96.1508	yes	P. brasiliense LMG 21371	88.2811	89.5688	89.7117	93.5145	89.7975	89.4323	89.02	93.4956	96.1508	93.2044	91.7249	83.7762	92.5876	88.8415	89.6738	89.2539
P. brasiliense NAK 237	96.1622	yes	P. brasiliense LMG 21371	88.1814	89.504	89.6436	93.5313	89.8205	89.5342	88.9296	93.4827	96.1622	93.1552	91.7545	83.6635	92.5373	88.8708	89.7342	89.3107
P. brasiliense NAK 385	96.1626	yes	P. brasiliense LMG 21371	88.2038	89.6379	89.6078	93.466	89.8027	89.5424	88.9557	93.4146	96.1626	93.2551	91.7436	83.7169	92.4897	88.8047	89.7503	89.3276
P. brasiliense NAK 384	96.1687	yes	P. brasiliense LMG 21371	88.1931	89.6045	89.6381	93.4906	89.975	89.5475	88.9117	93.3086	96.1687	93.1691	91.5926	83.5815	92.5223	88.8609	89.6738	89.2577
P. brasiliense IPO 3844	96.1694	yes	P. brasiliense LMG 21371	88.1386	89.5017	89.6326	93.4643	89.8278	89.5228	88.8453	93.5277	96.1694	93.1722	91.7848	83.6968	92.4698	88.8578	89.7075	89.3065
P. brasiliense NAK 257	96.1707	yes	P. brasiliense LMG 21371	88.2788	89.6011	89.6361	93.5765	89.813	89.5228	88.9843	93.5951	96.1707	93.1976	91.8232	83.6259	92.539	88.8612	89.7413	89.3413
P. brasiliense IPO 3710	96.1746	yes	P. brasiliense LMG 21371	88.2307	89.5268	89.6395	93.4581	89.8759	89.3943	88.9577	93.5002	96.1746	93.1842	91.6844	83.8165	92.5987	88.8716	89.6477	89.3126
P. brasiliense NAK 430	96.1746	yes	P. brasiliense LMG 21371	88.2801	89.5908	89.679	93.5104	89.9476	89.491	88.8897	93.482	96.1746	93.1712	91.7045	83.7413	92.5436	88.8598	89.6623	89.2869
P. brasiliense IPO 3708	96.1821	yes	P. brasiliense LMG 21371	88.2239	89.5726	89.6921	93.4926	89.9548	89.4897	88.9048	93.4783	96.1821	93.18	91.6619	83.7706	92.5215	88.8344	89.6655	89.3009
P. brasiliense NAK 223	96.183	yes	P. brasiliense LMG 21371	88.2338	89.5887	89.6806	93.4451	89.9113	89.3857	88.9178	93.4734	96.183	93.2214	91.717	83.8045	92.5644	88.8895	89.7633	89.29
P. brasiliense IPO 3709	96.1907	yes	P. brasiliense LMG 21371	88.2676	89.6891	89.6687	93.5294	89.923	89.4699	88.9068	93.4849	96.1907	93.1743	91.7118	83.7292	92.5282	88.8606	89.6725	89.323
P. brasiliense Y64	96.1931	yes	P. brasiliense LMG 21371	88.1906	89.6602	89.7019	93.4942	89.8375	89.5432	89.0722	93.4436	96.1931	93.0978	91.7371	83.83	92.4916	88.9175	89.788	89.3318
P. carotovorum S1.16.01.3K	96.1944	yes	P. brasiliense LMG 21371	88.3165	89.5549	89.6592	93.4361	89.8869	89.4885	88.8797	93.4945	96.1944	93.187	91.7203	83.7086	92.5198	88.8341	89.6102	89.3224
P. carotovorum S4.16.03.1C	96.1957	yes	P. brasiliense LMG 21371	88.299	89.5621	89.7003	93.4849	89.9451	89.4809	88.9075	93.5127	96.1957	93.202	91.6504	83.7641	92.521	88.828	89.6267	89.3287
P. brasiliense IPO 3843	96.1964	yes	P. brasiliense LMG 21371	88.1915	89.6256	89.6312	93.502	89.9258	89.4561	88.9032	93.5176	96.1964	93.1576	91.7019	83.7295	92.551	88.8582	89.63	89.3066
P. brasiliense NAK 259	96.1979	yes	P. brasiliense LMG 21371	88.1982	89.6688	89.6723	93.469	89.9837	89.4552	88.9096	93.346	96.1979	93.173	91.685	83.7591	92.5269	88.8846	89.6532	89.3018
P. brasiliense GBBC 1756	96.1992	yes	P. brasiliense LMG 21371	88.1847	89.5646	89.6787	93.5819	89.8423	89.4949	88.9417	93.6206	96.1992	93.1809	91.731	83.7659	92.5875	88.7621	89.679	89.316
P. brasiliense CFIA1009	96.2022	yes	P. brasiliense LMG 21371	88.2531	89.5346	89.7434	93.4936	89.825	89.5284	88.9781	93.4857	96.2022	93.1157	91.7009	83.7464	92.5476	88.9053	89.7045	89.3425
P. brasiliense Y60	96.2025	yes	P. brasiliense LMG 21371	88.1578	89.645	89.6349	93.4516	89.9041	89.4735	89.0475	93.5259	96.2025	92.9932	91.7602	83.7085	92.5633	88.8428	89.7901	89.2698
P. brasiliense IPO 3707	96.2029	yes	P. brasiliense LMG 21371	88.2226	89.6397	89.6662	93.4881	89.989	89.4846	88.9019	93.5217	96.2029	93.2129	91.7249	83.7334	92.5194	88.8116	89.6486	89.2976
P. brasiliense F126	96.2036	yes	P. brasiliense LMG 21371	88.2832	89.534	89.644	93.4797	89.8866	89.4936	88.9141	93.5092	96.2036	93.157	91.7455	83.7314	92.5794	88.8403	89.5893	89.3219
P. brasiliense NAK 240	96.2083	yes	P. brasiliense LMG 21371	88.2536	89.5641	89.7122	93.5234	89.9183	89.6531	88.9523	93.5285	96.2083	93.1926	91.745	83.8008	92.5926	88.8976	89.726	89.3165
P. brasiliense NAK 241	96.2103	yes	P. brasiliense LMG 21371	88.2296	89.6599	89.6268	93.5048	90.0124	89.4283	88.9219	93.4838	96.2103	93.1666	91.7065	83.6972	92.5561	88.8376	89.6114	89.3167
P. brasiliense NAK 152	96.2135	yes	P. brasiliense LMG 21371	88.2285	89.5826	89.6675	93.4389	89.9206	89.4784	88.9269	93.4884	96.2135	93.1991	91.7132	83.7673	92.5316	88.8028	89.626	89.3399
P. brasiliense IPO 3643	96.2147	yes	P. brasiliense LMG 21371	88.1933	89.6052	89.6795	93.4777	89.9728	89.5032	88.8838	93.5292	96.2147	93.1886	91.6925	83.7986	92.5318	88.8182	89.6021	89.316
P. brasiliense IPO 3711	96.2229	yes	P. brasiliense LMG 21371	88.3287	89.5931	89.6776	93.4821	89.9517	89.5149	88.914	93.4812	96.2229	93.1806	91.6902	83.7205	92.602	88.8344	89.6547	89.3201
P. brasiliense NAK 431	96.231	yes	P. brasiliense LMG 21371	88.3447	89.5715	89.6986	93.4988	89.9966	89.6007	88.9294	93.4976	96.231	93.2144	91.7268	83.7305	92.5679	88.8453	89.7161	89.3008
P. brasiliense NAK 247	96.232	yes	P. brasiliense LMG 21371	88.3211	89.6571	89.7132	93.4809	89.9534	89.5106	88.9685	93.4931	96.232	93.207	91.7263	83.7557	92.5663	88.8833	89.7006	89.3273
P. brasiliense BZA12	96.2386	yes	P. brasiliense LMG 21371	88.1822	89.5638	89.6679	93.5358	89.8567	89.4763	88.9315	93.4997	96.2386	93.1687	91.8147	83.7723	92.5387	88.859	89.7089	89.3101
P. brasiliense JGAR16	96.2482	yes	P. brasiliense LMG 21371	88.1706	89.6713	89.698	93.5079	89.88	89.5425	88.8847	93.6303	96.2482	93.139	91.7468	83.6254	92.5031	88.7954	89.6945	89.219
P. brasiliense IPO 0821	96.2559	yes	P. brasiliense LMG 21371	88.1699	89.6049	89.7316	93.5646	89.81	89.4933	88.9372	93.5241	96.2559	93.2819	91.7986	83.809	92.5796	88.8368	89.7876	89.327
P. carotovorum B2	97.3002	yes	P. carotovorum ICMP 5702	88.4585	89.5168	89.7852	97.3002	89.845	89.2059	88.9919	94.0904	93.4653	95.6923	93.2395	83.6528	94.9669	88.8027	90.6339	89.4159
P. carotovorum LMG 2410	97.3072	yes	P. carotovorum DSM 30168	88.4782	89.5853	89.827	97.3045	89.8707	89.2058	88.9442	94.0241	93.2692	95.6834	93.3204	83.4676	95.1391	88.8297	90.684	89.3826
P. carotovorum S1-A16	97.3541	yes	P. carotovorum NCPPB 312	88.4213	89.521	89.8809	97.3234	89.8471	89.0894	89.0574	93.9412	93.2564	95.778	93.2848	83.5522	95.0767	88.9714	90.727	89.4682
P. carotovorum Y39	97.4822	yes	P. carotovorum NCPPB 312	88.4563	89.5279	89.8448	97.447	89.8243	89.0428	89.1084	93.9299	93.2316	95.6903	93.3557	83.6478	95.2254	88.8582	90.7651	89.3607
P. carotovorum Y16	97.5043	yes	P. carotovorum NCPPB 312	88.4814	89.4516	89.7805	97.4986	89.9014	89.2185	88.978	94.0842	93.3589	95.7527	93.3892	83.6127	95.1494	88.7714	90.771	89.342
Pectobacterium sp. A67-S18-O15	97.5638	yes	P. versatile CFBP6051	88.2756	89.4575	89.7881	95.6615	89.7805	89.1271	88.8449	94.36	92.8259	97.5638	93.0603	83.3962	95.1209	88.7801	90.6145	89.3791
P. carotovorum B5	97.586	yes	P. carotovorum DSM 30168	88.5042	89.5289	89.874	97.5785	89.8808	89.2046	88.957	94.0928	93.3485	95.8972	93.2957	83.642	95.3198	88.8861	90.7845	89.4194
Pectobacterium sp. CFBP5663	97.6359	yes	P. versatile CFBP6051	88.2953	89.3812	89.8094	95.5815	89.8065	89.0806	88.8422	94.2766	92.8213	97.6359	93.0281	83.4801	95.1699	88.7636	90.4905	89.2862
P. peruviense A97-S13-F16	97.636	yes	P. peruviense IFB5232	87.4152	92.1355	93.7213	89.8997	97.636	89.8174	90.0459	89.4853	89.7389	89.8396	89.2097	83.2346	89.671	89.8518	89.6678	91.5314
P. versatile F16	97.6432	yes	P. versatile CFBP6051	88.2948	89.3466	89.8179	95.555	89.7971	89.1567	88.808	94.3384	92.7903	97.6432	92.9992	83.5188	95.2043	88.7529	90.5297	89.3139
P. versatile PB69	97.6626	yes	P. versatile CFBP6051	88.1867	89.3971	89.9321	95.6367	89.7338	89.0445	88.8889	94.2488	92.798	97.6626	93.0608	83.4532	95.1656	88.7912	90.6051	89.2576
Pectobacterium sp. CFBP1552	97.6968	yes	P. versatile CFBP6051	88.3435	89.3757	89.8341	95.5783	89.7547	89.0786	88.9043	94.3907	92.8295	97.6968	93.0712	83.485	95.1474	88.7783	90.5337	89.2665
P. versatile PB70	97.7023	yes	P. versatile CFBP6051	88.2876	89.424	89.8698	95.5928	89.7784	89.0974	88.9131	94.3556	92.8478	97.7023	93.0789	83.4906	95.2083	88.8487	90.5855	89.3496
P. carotovorum RMIT1	97.727	yes	P. versatile CFBP6051	88.3005	89.5507	89.8284	95.6105	89.7675	89.0854	88.8768	94.3151	92.8164	97.727	93.0268	83.4139	95.1389	88.8498	90.4621	89.3061
P. versatile 3-2	97.7419	yes	P. versatile CFBP6051	88.3626	89.4137	89.8007	95.6007	89.8178	89.1026	88.8986	94.3624	92.8803	97.7419	93.1439	83.5916	95.0576	88.8704	90.533	89.3382
Pectobacterium sp. A69-S13-O15	97.7424	yes	P. versatile CFBP6051	88.2834	89.4089	89.8724	95.6357	89.7584	89.0411	88.8853	94.4082	92.8618	97.7424	93.071	83.4656	95.2884	88.7728	90.5762	89.2628
P. versatile F018	97.7506	yes	P. versatile CFBP6051	88.3717	89.5431	89.7987	95.6445	89.8421	89.0691	88.9531	94.3385	92.7997	97.7506	93.1238	83.3276	95.2668	88.859	90.5767	89.2606
P. versatile SS96	97.7511	yes	P. versatile CFBP6051	88.3514	89.3888	89.8242	95.5765	89.7621	89.1016	88.8822	94.3598	92.8422	97.7511	93.1237	83.3508	95.1585	88.7681	90.507	89.2402
P. peruviense A350-S18-N16	97.7537	yes	P. peruviense IFB5232	87.4571	92.1391	93.723	89.8771	97.7537	89.7794	90.0294	89.4275	89.6899	89.7955	89.1434	83.2746	89.6541	89.8804	89.6432	91.5019
P. versatile S4.16.03.3F	97.7543	yes	P. versatile CFBP6051	88.2644	89.4283	89.8878	95.6082	89.8123	89.133	88.9325	94.4127	92.836	97.7543	93.099	83.4473	95.1832	88.8731	90.5736	89.2706
P. versatile F131	97.7649	yes	P. versatile CFBP6051	88.3434	89.5361	89.8452	95.6134	89.8786	89.063	88.9866	94.4544	92.8199	97.7649	93.0452	83.4433	95.2533	88.8265	90.6522	89.3307
P. carotovorum S4.16.03.3K	97.7703	yes	P. versatile CFBP6051	88.2997	89.4539	89.8344	95.6677	89.6888	89.1161	88.9264	94.3482	92.7853	97.7703	93.082	83.3951	95.1778	88.84	90.528	89.3214
P. carotovorum S4.16.03.3I	97.7707	yes	P. versatile CFBP6051	88.2792	89.4731	89.8627	95.6437	89.7802	89.0728	88.9426	94.3786	92.835	97.7707	93.0974	83.5001	95.1887	88.7861	90.5373	89.3428
P. versatile 14A	97.7939	yes	P. versatile CFBP6051	88.3054	89.4439	89.6907	95.616	89.7422	89.0776	88.9127	94.3983	92.8068	97.7939	93.0249	83.5272	95.1472	88.7949	90.5612	89.3062
Pectobacterium sp. NAK 227	97.7948	yes	P. versatile CFBP6051	88.2915	89.4086	89.8103	95.5941	89.8099	89.0617	88.9181	94.2954	92.8745	97.7948	93.1246	83.4996	95.1095	88.792	90.4528	89.3624
P. versatile F135	97.8026	yes	P. versatile CFBP6051	88.4166	89.4662	89.9344	95.6835	89.9187	89.175	88.9478	94.4816	92.9028	97.8026	93.123	83.4349	95.2342	88.8766	90.5781	89.327
P. versatile SCC1	97.8112	yes	P. versatile CFBP6051	88.344	89.5271	89.8325	95.5882	89.8834	89.1094	88.9431	94.3701	92.8248	97.8112	93.0958	83.5129	95.2106	88.959	90.6215	89.2271
Pectobacterium sp. A75-S21-O15	97.8203	yes	P. versatile CFBP6051	88.2724	89.4662	89.7558	95.6038	89.8303	89.0825	88.8533	94.4001	92.8091	97.8203	92.9241	83.4962	95.1163	88.8378	90.5233	89.3491
P. carotovorum NAK 94	97.8301	yes	P. versatile CFBP6051	88.3626	89.4755	89.8715	95.6413	89.8277	89.1388	88.9627	94.3271	92.8055	97.8301	93.1244	83.4882	95.2155	88.8108	90.5496	89.2818
P. versatile Ecc71	97.8806	yes	P. versatile CFBP6051	88.4018	89.482	89.8835	95.7027	89.8755	89.1966	88.956	94.4789	92.8774	97.8806	93.2039	83.4056	95.2025	88.7666	90.5105	89.3297
P. brasiliense ICMP 19477	98.3191	yes	P. brasiliense LMG 21371	88.2336	89.89	89.7054	93.3417	89.8206	89.3408	88.9917	93.1849	98.3191	92.9265	91.7003	83.7321	92.3359	88.8389	89.681	89.3537
P. brasiliense LMG 21372	98.3205	yes	P. brasiliense LMG 21371	88.1836	89.8772	89.8099	93.3405	89.7333	89.2352	88.9086	93.3194	98.3205	92.9733	91.6932	83.8401	92.3607	88.7799	89.5607	89.4109
P. brasiliense IPO 3628	98.3353	yes	P. brasiliense LMG 21371	88.1481	89.8062	89.7494	93.3446	89.826	89.3295	88.8886	93.1641	98.3353	92.8595	91.7491	83.5763	92.2816	88.8324	89.5038	89.2325
P. brasiliense BD255	98.3432	yes	P. brasiliense LMG 21371	88.0515	89.7561	89.6991	93.3391	89.7792	89.392	88.8353	93.2249	98.3432	92.9654	91.6692	83.5405	92.4381	88.7578	89.7097	89.4264
P. carotovorum BF20	98.3698	yes	P. brasiliense LMG 21371	88.2915	89.664	89.6896	93.2997	89.7523	89.4415	88.9261	93.2507	98.3698	92.9176	91.6439	83.6621	92.3386	88.8363	89.5597	89.4032
P. zantedeschiae PC2	98.4652	yes	P. zantedeschiae 9M	87.3626	91.2005	91.3242	89.3494	91.5679	89.3055	89.2532	88.9458	89.2418	89.2897	88.7708	83.0723	89.0579	89.1602	89.2908	98.4652
P. aquaticum A127-S21-F16	98.5005	yes	P. aquaticum A212-S19-A16	88.2227	89.261	89.4404	94.1288	89.3901	88.9747	88.6417	98.5005	93.1206	94.4572	91.9259	83.3984	93.5026	88.6354	89.9646	88.9569
P. aquaticum A35-S23-M15	98.5177	yes	P. aquaticum A212-S19-A16	88.225	89.3228	89.5733	94.1909	89.4646	88.8763	88.8354	98.5177	93.1466	94.5586	91.9241	83.3795	93.4882	88.6133	89.8895	89.0335
P. carotovorum F164	98.5882	yes	P. aquaticum A212-S19-A16	88.1848	89.29	89.4363	94.3447	89.4799	89.0641	88.5964	98.5882	93.0959	94.5183	91.9287	83.4938	93.4876	88.5704	89.9332	88.961
P. aquaticum A104-S21-F16	98.6302	yes	P. aquaticum A212-S19-A16	88.2751	89.3078	89.6406	94.303	89.5702	89.1055	88.7663	98.6302	93.1658	94.6605	92.0095	83.4466	93.5349	88.6366	89.8887	89.118
P. odoriferum T4	98.6561	yes	P. odoriferum NCPPB 3839	88.2056	89.3817	89.6359	95.3267	89.7165	88.9174	88.9289	93.3928	92.5029	94.9364	93.052	83.3773	98.6561	88.5771	90.2175	89.0268
P. odoriferum Q32	98.669	yes	P. odoriferum NCPPB 3839	88.0976	89.256	89.5887	95.1954	89.645	88.9239	88.7539	93.3279	92.4504	94.9882	92.945	83.4422	98.669	88.5404	90.3808	89.063
P. aquaticum A101-S19-F16	98.6815	yes	P. aquaticum A212-S19-A16	88.2632	89.3824	89.563	94.1784	89.5575	89.1121	88.7693	98.6815	93.12	94.626	92.0145	83.432	93.5152	88.7212	90.0558	89.0571
P. punjabense IPO 3715	98.6938	yes	P. punjabense SS95	87.1389	89.0757	89.6025	89.1494	89.784	98.6938	91.1116	88.8812	89.2282	88.9876	88.5436	83.0342	88.8792	91.4892	94.1989	89.3036
P. aquaticum A105-S21-F16	98.6994	yes	P. aquaticum A212-S19-A16	88.3377	89.387	89.6379	94.1589	89.4763	88.9728	88.6565	98.6994	93.1212	94.5759	91.9784	83.3937	93.5198	88.6395	89.985	89.0032
P. odoriferum T5	98.724	yes	P. odoriferum NCPPB 3839	88.0422	89.207	89.6734	95.339	89.6775	88.8969	88.7628	93.4669	92.4674	95.051	93.0873	83.5329	98.724	88.6008	90.3073	89.0958
P. odoriferum Q40	98.7265	yes	P. odoriferum NCPPB 3839	88.1791	89.172	89.6308	95.2808	89.6403	88.9061	88.7133	93.3958	92.4825	95.0937	93.0684	83.5815	98.7265	88.6066	90.3028	89.1438
P. odoriferum Q115	98.7593	yes	P. odoriferum NCPPB 3839	88.1481	89.1946	89.6962	95.3206	89.6898	88.7704	88.6808	93.5277	92.4622	95.0761	93.0217	83.4697	98.7593	88.6545	90.256	89.0978
P. odoriferum Q142	98.7653	yes	P. odoriferum NCPPB 3839	88.1287	89.2192	89.6652	95.3086	89.6316	88.8533	88.7127	93.5155	92.4543	95.0756	93.0112	83.5134	98.7653	88.6824	90.2488	89.0948
P. odoriferum Q166	98.7739	yes	P. odoriferum NCPPB 3839	88.3681	89.2766	89.6016	95.2859	89.6387	88.9244	88.7271	93.5595	92.4389	95.0631	93.0171	83.4862	98.7739	88.6486	90.228	88.9939
P. atrosepticum SCRI1043	98.7804	yes	P. atrosepticum NCPPB 549	87.4232	92.0724	98.7804	89.7944	93.8946	89.5262	89.9112	89.5084	89.6911	89.7817	89.1683	83.2331	89.5603	89.8648	89.6489	91.2533
P. atrosepticum HAI2-SCRI1043	98.8108	yes	P. atrosepticum NCPPB 549	87.4176	92.0348	98.8108	89.7959	93.8687	89.5171	89.958	89.4518	89.6673	89.8173	89.1358	83.2393	89.5554	89.7906	89.6326	91.2504
P. parmentieri IFB5441	98.8804	yes	P. parmentieri RNS 08-42-1A	86.8625	89.1291	89.8005	88.924	89.8952	91.3984	94.0134	88.6063	88.8176	88.6952	88.4018	83.0958	88.5832	98.8804	90.9876	89.1463
P. odoriferum NCPPB3841	98.8845	yes	P. odoriferum NCPPB 3839	88.2163	89.1967	89.64	95.2325	89.5581	88.9082	88.7656	93.2648	92.2992	95.0847	92.9751	83.569	98.8845	88.6116	90.3194	89.1638
P. parmentieri CFIA1002	98.896	yes	P. parmentieri RNS 08-42-1A	86.9955	89.1879	89.8712	88.8978	89.9196	91.5186	94.017	88.7257	88.8288	88.728	88.3731	82.9896	88.5234	98.896	91.1265	89.1784
P. parmentieri IFB5623	98.903	yes	P. parmentieri RNS 08-42-1A	86.8485	89.1617	89.9334	88.8904	89.9234	91.4193	94.0322	88.5629	88.8371	88.7218	88.279	83.026	88.5343	98.903	90.9563	89.2173
P. parmentieri IFB5432	98.9264	yes	P. parmentieri RNS 08-42-1A	86.8682	89.036	89.8564	88.8582	89.892	91.3937	94.0556	88.6648	88.8321	88.5617	88.3326	83.0227	88.511	98.9162	90.9821	89.1348
P. parmentieri WPP163	98.937	yes	P. parmentieri RNS 08-42-1A	86.9092	89.2215	89.7675	88.8158	89.7823	91.5508	94.0185	88.5433	88.7106	88.6157	88.19	82.8338	88.549	98.937	91.0812	89.1637
P. parmentieri SCC3193	98.9502	yes	P. parmentieri RNS 08-42-1A	86.844	89.2405	89.8829	88.8422	89.8633	91.4697	93.9756	88.6247	88.8836	88.8609	88.33	83.0367	88.5661	98.9502	91.1361	89.2521
P. odoriferum Q106	98.9591	yes	P. odoriferum NCPPB 3839	88.1107	89.2463	89.5926	95.2185	89.5859	88.9053	88.7118	93.4553	92.4412	95.0029	93.0529	83.4951	98.9591	88.6317	90.4268	89.0539
P. parmentieri SS90	98.9714	yes	P. parmentieri RNS 08-42-1A	86.8857	89.2081	89.8194	88.8865	89.8789	91.5223	94.0919	88.6916	88.8368	88.6392	88.3249	82.9907	88.5126	98.9714	91.0021	89.1478
P. odoriferum Q3	98.9739	yes	P. odoriferum NCPPB 3839	88.1653	89.2897	89.6228	95.1538	89.6297	88.9451	88.725	93.311	92.3736	95.0092	92.9476	83.5039	98.9739	88.5591	90.2529	89.0535
P. odoriferum Q47	99.0344	yes	P. odoriferum NCPPB 3839	88.2514	89.203	89.5661	95.2733	89.6	88.8293	88.7425	93.3809	92.4109	95.0667	93.0752	83.5347	99.0344	88.555	90.2416	89.0739
P. parmentieri IFB5604	99.0364	yes	P. parmentieri RNS 08-42-1A	86.9543	89.1402	89.8333	88.8438	89.8327	91.4857	94.0923	88.7101	88.8561	88.7073	88.3264	82.9557	88.6558	99.0364	91.0983	89.1394
P. parmentieri IFB5619	99.0563	yes	P. parmentieri RNS 08-42-1A	86.9855	89.2338	89.8133	88.8261	89.8506	91.4759	94.0958	88.5947	88.7706	88.7478	88.3044	83.0123	88.638	99.0563	91.0581	89.1201
P. parmentieri IFB5597	99.0606	yes	P. parmentieri RNS 08-42-1A	86.9437	89.2505	89.7782	88.8742	89.8252	91.4837	94.1194	88.7138	88.8147	88.6853	88.2503	83.0174	88.6679	99.0606	91.0703	89.1641
P. parmentieri PB20	99.063	yes	P. parmentieri RNS 08-42-1A	87.0157	89.1665	89.7845	88.8943	89.905	91.5375	94.0782	88.7186	88.8256	88.7306	88.3074	82.9661	88.5895	99.063	91.0388	89.1388
P. parmentieri IPO 1955	99.0631	yes	P. parmentieri RNS 08-42-1A	86.9963	89.1568	89.7781	88.8808	89.9627	91.4286	94.117	88.81	88.8399	88.6602	88.2878	83.0861	88.6481	99.0631	91.0445	89.1817
P. odoriferum S6-2	99.0934	yes	P. odoriferum NCPPB 3839	88.0834	89.2683	89.6019	95.2014	89.6132	88.881	88.6682	93.2449	92.3591	95.0088	93.0372	83.5244	99.0934	88.5356	90.1403	89.1059
P. odoriferum S6	99.1014	yes	P. odoriferum NCPPB 3839	88.1066	89.3075	89.6012	95.1945	89.6142	88.869	88.7144	93.4677	92.3562	94.9854	93.058	83.4897	99.1014	88.5613	90.1528	89.0718
P. parmentieri IFB5485	99.1134	yes	P. parmentieri RNS 08-42-1A	86.9664	89.0874	89.8838	88.9286	89.9161	91.5143	94.095	88.6853	88.8384	88.6832	88.3157	82.9708	88.6273	99.1134	91.1363	89.0885
P. atrosepticum NCPPB 3404	99.3682	yes	P. atrosepticum NCPPB 549	87.4599	92.0699	99.3682	89.9404	93.9188	89.5386	90.0408	89.5987	89.7901	89.9229	89.2215	83.3101	89.6844	89.7235	89.5981	91.3263
P. atrosepticum JG10-08	99.3837	yes	P. atrosepticum NCPPB 549	87.4573	92.0952	99.3837	89.8275	93.9633	89.5358	90.089	89.2782	89.669	89.7575	89.1665	83.1497	89.5459	89.8888	89.5724	91.3277
P. atrosepticum 21a	99.3858	yes	P. atrosepticum NCPPB 549	87.48	92.0522	99.3858	89.7297	93.9559	89.5746	89.9839	89.4714	89.745	89.7646	89.1372	83.1873	89.6023	89.7985	89.6238	91.3196
P. atrosepticum PB72	99.3923	yes	P. atrosepticum NCPPB 549	87.4877	92.1173	99.3923	89.8545	93.9548	89.5222	90.1233	89.3821	89.6516	89.7426	89.1498	83.2498	89.6185	89.7962	89.5299	91.3018
P. atrosepticum CFBP 6276	99.42	yes	P. atrosepticum NCPPB 549	87.4621	92.0891	99.42	89.8559	93.8825	89.6961	90.0599	89.5108	89.6606	89.7875	89.1232	83.3332	89.6395	89.8532	89.5245	91.235
P. betavasculorum NCPPB 2793	99.4254	yes	P. betavasculorum NCPPB 2795	87.4148	99.4254	92.1984	89.5847	92.1865	88.9551	89.2884	89.1888	89.6961	89.4124	89.1216	83.1675	89.1883	89.1645	89.0323	91.4032
P. atrosepticum SS26	99.5278	yes	P. atrosepticum NCPPB 549	87.4405	92.0733	99.5278	89.8618	93.8989	89.6237	90.0684	89.3139	89.6884	89.8032	89.1573	83.2177	89.5326	89.8032	89.5462	91.329
P. atrosepticum 36A	99.5741	yes	P. atrosepticum NCPPB 549	87.4474	92.0574	99.5741	89.7994	93.9665	89.5202	90.1008	89.323	89.6482	89.7415	89.1818	83.3106	89.5946	89.8599	89.5982	91.2922
P. parmentieri IFB5626	99.8622	yes	P. parmentieri RNS 08-42-1A	86.9517	89.2558	89.9019	88.896	89.8841	91.4928	94.0246	88.6501	88.8189	88.7249	88.4271	83.0768	88.6327	99.8622	91.1017	89.0835
P. parmentieri IFB5605	99.91	yes	P. parmentieri RNS 08-42-1A	86.9623	89.1212	89.8867	88.8825	89.8458	91.4455	93.9992	88.6547	88.8918	88.7284	88.3453	83.1197	88.6082	99.91	91.1242	89.1601
P. parmentieri IFB5486	99.9524	yes	P. parmentieri RNS 08-42-1A	86.9791	89.1758	89.9035	88.9559	89.9034	91.366	94.03	88.5939	88.9051	88.7366	88.3579	83.0239	88.5895	99.9524	91.1086	89.1956
P. actinidiae ICMP 19972	99.9713	yes	P. actinidiae KKH3	88.3318	89.0433	89.2212	93.4111	89.1586	88.4309	88.3863	91.8846	91.6238	93.0784	99.9713	83.4392	92.9371	88.2457	89.5621	88.7164
P. parmentieri RNS 08-42-1A (draft)	99.9783	yes	P. parmentieri RNS 08-42-1A	87.0336	89.2088	89.9096	88.9575	89.9773	91.4111	93.9998	88.5819	88.8334	88.849	88.3998	83.0024	88.6828	99.9783	91.0376	89.1629
P. actinidiae ICMP 19971	99.9806	yes	P. actinidiae KKH3	88.3291	89.0773	89.2162	93.3081	89.2117	88.5968	88.4107	91.9518	91.6156	93.09	99.9806	83.3857	92.9511	88.2918	89.5239	88.7929
P. brasiliense IPO 3540	99.9866	yes	P. brasiliense LMG 21371	88.0492	89.6977	89.6992	93.3208	89.7374	89.2386	88.8924	93.1114	99.9866	92.971	91.6365	83.8011	92.3036	88.9548	89.5892	89.3204
P. parmentieri IFB5427	99.9878	yes	P. parmentieri RNS 08-42-1A	86.9712	89.1774	89.8442	88.9152	89.8864	91.4329	94.0066	88.6448	88.8205	88.694	88.3269	83.085	88.5991	99.9878	91.0726	89.1009
P. brasiliense PcbHPI01	99.9897	yes	P. brasiliense LMG 21371	88.0855	89.7349	89.7504	93.3194	89.7677	89.3508	88.8292	93.1694	99.9897	92.9255	91.5572	83.6912	92.3096	88.8452	89.5773	89.3368
P. versatile NAK 93	99.9901	yes	P. versatile CFBP6051	88.2524	89.5168	89.8098	95.7288	89.8203	89.1353	88.8176	94.5902	93	99.9901	93.2045	83.4849	95.1376	88.7946	90.5833	89.3341
P. peruviense UGC32	99.9983	yes	P. peruviense IFB5232	87.5519	92.1098	93.924	89.9327	99.9983	89.829	90.1381	89.6269	89.7842	89.7796	89.2131	83.2574	89.666	89.9493	89.7181	91.5285
P. wasabiae NCPPB3702	99.999	yes	P. wasabiae NCPPB 3701	87.0758	89.239	90.0599	88.9515	90.0534	91.1696	99.999	88.6944	88.8687	88.8267	88.4016	83.2046	88.6767	94.0102	91.0415	89.2271
P. actinidiae KKH3	100	yes	P. actinidiae KKH3	88.3506	89.0697	89.203	93.3906	89.1351	88.4793	88.4028	91.8855	91.6779	93.1231	100	83.3654	92.9093	88.3915	89.587	88.8049
P. aquaticum A212-S19-A16	100	yes	P. aquaticum A212-S19-A16	88.2413	89.231	89.5586	94.1973	89.6437	88.9731	88.7259	100	93.0722	94.5343	91.8855	83.4092	93.3804	88.6819	89.7952	89.1426
P. atrosepticum NCPPB 549	100	yes	P. atrosepticum NCPPB 549	87.4271	92.0817	100	89.9324	93.9157	89.5816	90.0141	89.5586	89.7063	89.7843	89.203	83.2754	89.6294	89.8352	89.5225	91.2846
P. betavasculorum NCPPB 2795	100	yes	P. betavasculorum NCPPB 2795	87.3638	100	92.0817	89.5282	92.189	89.0531	89.2577	89.231	89.684	89.4782	89.0697	83.2014	89.2036	89.2026	89.0539	91.2537
P. brasiliense LMG 21371	100	yes	P. brasiliense LMG 21371	88.1254	89.684	89.7063	93.2713	89.764	89.2822	88.8783	93.0722	100	92.9349	91.6779	83.8042	92.3243	88.8766	89.5511	89.31
P. cacticida ATCC 49481	100	yes	P. cacticida TCC 49481	82.7672	83.2014	83.2754	83.7136	83.1956	83.0233	83.1935	83.4092	83.8042	83.3942	83.3654	100	83.2874	83.1738	83.0896	83.2019
P. carotovorum DSM 30168	100	yes	P. carotovorum DSM 30168	88.4375	89.5295	89.9008	99.9967	89.8937	89.1753	88.977	94.2068	93.3022	95.7199	93.3357	83.6929	95.2225	88.9295	90.7716	89.4012
P. carotovorum ICMP 5702	100	yes	P. carotovorum ICMP 5702	88.4909	89.5282	89.9324	100	89.8796	89.1627	88.9993	94.1973	93.2713	95.7388	93.3906	83.7136	95.2073	88.9205	90.8194	89.3432
P. carotovorum NCPPB 312	100	yes	P. carotovorum NCPPB 312	88.4333	89.5242	89.8863	99.9838	89.8559	89.164	88.9653	94.2039	93.3108	95.7247	93.3782	83.6784	95.224	88.926	90.7713	89.3805
P. fontis M022	100	yes	P. fontis M022	100	87.3638	87.4271	88.4909	87.5495	86.9952	87.0843	88.2413	88.1254	88.2244	88.3506	82.7672	88.1791	86.9366	87.5943	87.2875
P. odoriferum NCPPB 3839	100	yes	P. odoriferum NCPPB 3839	88.1791	89.2036	89.6294	95.2073	89.6933	88.8984	88.6487	93.3804	92.3243	95.1304	92.9093	83.2874	100	88.554	90.2075	89.0698
P. parmentieri RNS 08-42-1A	100	yes	P. parmentieri RNS 08-42-1A	86.9366	89.2026	89.8352	88.9205	89.8972	91.4218	94.0043	88.6819	88.8766	88.7641	88.3915	83.1738	88.554	100	91.0568	89.0847
P. peruviense IFB5232	100	yes	P. peruviense IFB5232	87.5495	92.189	93.9157	89.8796	100	89.8561	90.1801	89.6437	89.764	89.8027	89.1351	83.1956	89.6933	89.8972	89.6774	91.5887
P. polonicum DPMP315	100	yes	P. polonicum DPMP315	87.5943	89.0539	89.5225	90.8194	89.6774	94.2056	91.0294	89.7952	89.5511	90.5311	89.587	83.0896	90.2075	91.0568	100	89.2543
P. punjabense SS95	100	yes	P. punjabense SS95	86.9952	89.0531	89.5816	89.1627	89.8561	100	91.2082	88.9731	89.2822	89.1308	88.4793	83.0233	88.8984	91.4218	94.2056	89.3223
P. wasabiae NCPPB 3701	100	yes	P. wasabiae NCPPB 3701	87.0843	89.2577	90.0141	88.9993	90.1801	91.2082	100	88.7259	88.8783	88.8246	88.4028	83.1935	88.6487	94.0043	91.0294	89.2464
P. zantedeschiae 9M	100	yes	P. zantedeschiae 9M	87.2875	91.2537	91.2846	89.3432	91.5887	89.3223	89.2464	89.1426	89.31	89.3275	88.8049	83.2019	89.0698	89.0847	89.2543	100
P. versatile CFBP6051	100	yes	P. versatile CFBP6051	88.2244	89.4782	89.7843	95.7388	89.8027	89.1308	88.8246	94.5343	92.9349	100	93.1231	83.3942	95.1304	88.7641	90.5311	89.3275

## Sheet: Table S3
Table S3. ANI scores of 197 Pectobacterium genomes
Genome	P. actinidiae ICMP 19971	P. actinidiae ICMP 19972	P. actinidiae KKH3	P. aquaticum A101-S19-F16	P. aquaticum A104-S21-F16	P. aquaticum A105-S21-F16	P. aquaticum A127-S21-F16	P. aquaticum A212-S19-A16	P. aquaticum A35-S23-M15	P. aquaticum F164	P. aquaticum NAK 467	P. aroidearum PC 1	P. atrosepticum 21a	P. atrosepticum 36A	P. atrosepticum CFBP 6276	P. atrosepticum HAI2-SCRI1043	P. atrosepticum JG10-08	P. atrosepticum NCPPB 3404	P. atrosepticum NCPPB 549	P. atrosepticum PB72	P. atrosepticum SCRI1043	P. atrosepticum SS26	P. betavasculorum NCPPB 2793	P. betavasculorum NCPPB 2795	P. brasiliense NAK 242	P. brasiliense NAK 396	P. brasiliense NAK 256	P. brasiliense S2	P. brasiliense Y49	P. brasiliense ATCC 39048	P. brasiliense B6	P. brasiliense BC1	P. brasiliense BD255	P. brasiliense BF20	P. brasiliense BF45	P. brasiliense BZA12	P. brasiliense CFIA1001	P. brasiliense CFIA1009	P. brasiliense CFIA1033	P. brasiliense F126	P. brasiliense F152	P. brasiliense F157	P. brasiliense ICMP 19477	P. brasiliense IPO 0590	P. brasiliense IPO 0821	P. brasiliense IPO 3540	P. brasiliense IPO 3628	P. brasiliense IPO 3630	P. brasiliense IPO 3643
P. actinidiae ICMP 19971	100	99.9918	99.9806	92.0316	92.0632	92.055	92.0281	91.9518	92.0145	91.9716	91.4713	89.7439	89.1144	89.1804	89.1721	89.0959	89.1598	89.2184	89.2162	89.2035	89.1026	89.1362	89.1704	89.0773	91.7277	91.6558	91.6422	91.5773	91.6623	91.7105	91.7278	91.6486	91.6454	91.7397	91.7454	91.7166	91.7303	91.7139	91.524	91.6398	91.7435	91.621	91.6631	91.0734	91.7699	91.6108	91.7036	91.7426	91.6258
P. actinidiae ICMP 19972	99.9918	100	99.9713	92.0441	91.9795	91.9831	91.9143	91.8846	91.996	91.91	91.3535	89.7549	89.1509	89.1991	89.1345	89.1388	89.0989	89.2372	89.2212	89.1984	89.1534	89.1379	89.1588	89.0433	91.7806	91.6781	91.722	91.6138	91.7099	91.6453	91.763	91.7224	91.635	91.6631	91.7609	91.7486	91.7685	91.7087	91.4415	91.6619	91.695	91.6755	91.6397	91.1394	91.7895	91.6073	91.7064	91.6992	91.6637
P. actinidiae KKH3	99.9806	99.9713	100	92.0145	92.0095	91.9784	91.9259	91.8855	91.9241	91.9287	91.3804	89.824	89.1372	89.1818	89.1232	89.1358	89.1665	89.2215	89.203	89.1498	89.1683	89.1573	89.1216	89.0697	91.7868	91.739	91.7193	91.6798	91.7332	91.6389	91.7899	91.7651	91.6692	91.6439	91.7249	91.8147	91.8087	91.7009	91.5361	91.7455	91.735	91.7355	91.7003	91.1508	91.7986	91.6365	91.7491	91.6353	91.6925
P. aquaticum A101-S19-F16	92.0316	92.0441	92.0145	100	98.8428	98.868	98.7887	98.6815	98.8778	98.8374	95.8951	90.2162	89.4503	89.4205	89.4485	89.5079	89.3601	89.5888	89.563	89.4458	89.4622	89.5179	89.3426	89.3824	93.5262	93.4497	93.5283	93.5504	93.5497	93.5377	93.564	93.4628	93.2081	93.2043	93.4784	93.4362	93.4688	93.4006	93.1799	93.4579	93.515	93.5182	93.2117	92.4681	93.5116	93.1299	93.1028	93.5944	93.4122
P. aquaticum A104-S21-F16	92.0632	91.9795	92.0095	98.8428	100	98.6311	98.8319	98.6302	98.8676	98.6502	95.7352	90.1559	89.4888	89.4064	89.4902	89.4256	89.4769	89.6017	89.6406	89.4214	89.3755	89.4737	89.2682	89.3078	93.2663	93.4647	93.4477	93.4657	93.4381	93.4251	93.4983	93.3579	93.1213	93.1191	93.3335	93.4716	93.4572	93.3387	92.9904	93.422	93.3951	93.4244	93.1837	92.4262	93.4669	93.0958	93.1598	93.5221	93.4161
P. aquaticum A105-S21-F16	92.055	91.9831	91.9784	98.868	98.6311	100	98.7659	98.6994	98.7805	98.7827	95.7169	90.067	89.4564	89.3895	89.5693	89.494	89.3939	89.5826	89.6379	89.3856	89.496	89.4204	89.2794	89.387	93.5703	93.476	93.5198	93.506	93.5947	93.326	93.5341	93.4533	93.2	93.0814	93.4875	93.2706	93.3036	93.501	93.1162	93.5712	93.3312	93.3158	93.2732	92.3773	93.4363	93.107	93.2017	93.5108	93.37
P. aquaticum A127-S21-F16	92.0281	91.9143	91.9259	98.7887	98.8319	98.7659	100	98.5005	98.992	98.7442	95.8442	90.0961	89.3334	89.3634	89.4665	89.3469	89.362	89.5248	89.4404	89.4147	89.2787	89.4221	89.3101	89.261	93.4849	93.4009	93.3788	93.4361	93.445	93.3901	93.5012	93.3181	93.1421	93.1042	93.4421	93.2581	93.2835	93.3351	93.0934	93.3587	93.2672	93.3607	93.0484	92.3811	93.4921	93.1398	93.025	93.5588	93.2782
P. aquaticum A212-S19-A16	91.9518	91.8846	91.8855	98.6815	98.6302	98.6994	98.5005	100	98.5177	98.5882	95.8848	90.1464	89.4714	89.323	89.5108	89.4518	89.2782	89.5987	89.5586	89.3821	89.5084	89.3139	89.1888	89.231	93.4667	93.5716	93.5578	93.4324	93.5787	93.5268	93.5444	93.4672	93.2249	93.2507	93.4956	93.4997	93.5571	93.4857	93.2264	93.5092	93.4651	93.4647	93.1849	92.3949	93.5241	93.1114	93.1641	93.6379	93.5292
P. aquaticum A35-S23-M15	92.0145	91.996	91.9241	98.8778	98.8676	98.7805	98.992	98.5177	100	98.7524	95.8558	90.0661	89.4518	89.3748	89.4334	89.4384	89.3296	89.5312	89.5733	89.3915	89.3632	89.4654	89.2987	89.3228	93.3967	93.4063	93.4713	93.4953	93.4691	93.4574	93.4859	93.3881	93.1692	93.1536	93.4558	93.3512	93.4527	93.4062	93.0102	93.4198	93.4789	93.451	93.1196	92.299	93.4789	93.1219	93.0947	93.5206	93.409
P. aquaticum F164	91.9716	91.91	91.9287	98.8374	98.6502	98.7827	98.7442	98.5882	98.7524	100	95.7741	90.1067	89.2527	89.2377	89.4475	89.4442	89.2948	89.5218	89.4363	89.2233	89.4203	89.4299	89.2721	89.29	93.3938	93.4299	93.4638	93.3805	93.412	93.4418	93.5301	93.2867	93.1474	93.1204	93.4763	93.2689	93.4247	93.332	93.0839	93.1964	93.2011	93.2845	93.1805	92.3616	93.373	93.0127	93.1142	93.4493	93.2062
P. aquaticum NAK 467	91.4713	91.3535	91.3804	95.8951	95.7352	95.7169	95.8442	95.8848	95.8558	95.7741	100	90.3445	89.256	89.229	89.2628	89.3743	89.3165	89.2774	89.4769	89.1888	89.4172	89.272	89.224	89.2309	94.6809	94.6882	94.6193	94.6376	94.6253	94.6035	94.5911	94.5013	94.1346	94.0621	94.5723	94.4937	94.585	94.5875	94.2999	94.6007	94.4792	94.5669	94.0187	93.1592	94.5062	93.9678	94.0092	94.7631	94.4727
P. aroidearum PC 1	89.7439	89.7549	89.824	90.2162	90.1559	90.067	90.0961	90.1464	90.0661	90.1067	90.3445	100	89.1121	89.1046	89.0206	88.9651	89.1001	89.077	89.0808	89.0082	89.0748	89.028	88.8592	88.9791	90.9491	90.9434	91.0285	90.9933	90.9548	90.9199	90.9211	91.0126	90.9337	90.9567	90.951	91.0255	90.9368	91.0047	90.8974	90.9248	90.9666	90.9364	90.921	90.5168	91.0749	90.9489	90.948	91.0606	90.954
P. atrosepticum 21a	89.1144	89.1509	89.1372	89.4503	89.4888	89.4564	89.3334	89.4714	89.4518	89.2527	89.256	89.1121	100	99.4023	99.31	98.758	99.9477	99.2211	99.3858	99.9327	98.8352	99.4026	92.1341	92.0522	89.7128	89.6251	89.6616	89.715	89.6907	89.6272	89.6254	89.6226	89.6757	89.6966	89.6507	89.6686	89.6531	89.6711	89.4743	89.6381	89.5606	89.6768	89.7315	90.1141	89.6284	89.7277	89.6717	89.6672	89.5948
P. atrosepticum 36A	89.1804	89.1991	89.1818	89.4205	89.4064	89.3895	89.3634	89.323	89.3748	89.2377	89.229	89.1046	99.4023	100	99.7847	98.9991	99.3733	99.5944	99.5741	99.3643	98.9709	99.7233	92.0707	92.0574	89.705	89.5697	89.5618	89.6363	89.6574	89.5002	89.6205	89.65	89.6055	89.6195	89.6377	89.6274	89.5718	89.629	89.3379	89.6508	89.6427	89.5713	89.6889	90.1561	89.6487	89.736	89.6825	89.6253	89.5981
P. atrosepticum CFBP 6276	89.1721	89.1345	89.1232	89.4485	89.4902	89.5693	89.4665	89.5108	89.4334	89.4475	89.2628	89.0206	99.31	99.7847	100	98.9	99.2794	99.4309	99.42	99.2974	98.9104	99.6839	92.1942	92.0891	89.7134	89.5819	89.6429	89.6363	89.6993	89.598	89.639	89.6882	89.6771	89.6709	89.6259	89.6461	89.6447	89.7077	89.4682	89.6671	89.6514	89.5957	89.7134	90.204	89.6384	89.6787	89.7372	89.6502	89.5736
P. atrosepticum HAI2-SCRI1043	89.0959	89.1388	89.1358	89.5079	89.4256	89.494	89.3469	89.4518	89.4384	89.4442	89.3743	88.9651	98.758	98.9991	98.9	100	98.8235	98.8425	98.8108	98.855	99.9909	98.9223	92.0651	92.0348	89.5922	89.555	89.5813	89.6381	89.6301	89.654	89.5753	89.4977	89.6207	89.595	89.6271	89.6003	89.6158	89.605	89.5029	89.5618	89.5628	89.5255	89.6761	90.0936	89.6879	89.631	89.6582	89.6189	89.5861
P. atrosepticum JG10-08	89.1598	89.0989	89.1665	89.3601	89.4769	89.3939	89.362	89.2782	89.3296	89.2948	89.3165	89.1001	99.9477	99.3733	99.2794	98.8235	100	99.2369	99.3837	99.8914	98.8448	99.4282	92.0831	92.0952	89.686	89.5772	89.6446	89.6517	89.7061	89.6347	89.6452	89.6831	89.6525	89.7032	89.6944	89.7253	89.616	89.7138	89.426	89.6204	89.6261	89.6442	89.7829	90.1815	89.703	89.7192	89.7073	89.6652	89.6436
P. atrosepticum NCPPB 3404	89.2184	89.2372	89.2215	89.5888	89.6017	89.5826	89.5248	89.5987	89.5312	89.5218	89.2774	89.077	99.2211	99.5944	99.4309	98.8425	99.2369	100	99.3682	99.2895	98.8664	99.4483	92.1115	92.0699	89.6991	89.6598	89.6152	89.6923	89.6649	89.6413	89.6581	89.671	89.7157	89.7818	89.7505	89.6944	89.6408	89.7285	89.4596	89.7642	89.7177	89.6589	89.741	90.2056	89.7173	89.7284	89.7389	89.6819	89.6846
P. atrosepticum NCPPB 549	89.2162	89.2212	89.203	89.563	89.6406	89.6379	89.4404	89.5586	89.5733	89.4363	89.4769	89.0808	99.3858	99.5741	99.42	98.8108	99.3837	99.3682	100	99.3923	98.7804	99.5278	92.1984	92.0817	89.7724	89.6022	89.577	89.6732	89.787	89.7073	89.6647	89.6088	89.6991	89.6896	89.7117	89.6679	89.7019	89.7434	89.5094	89.644	89.6521	89.6608	89.7054	90.1866	89.7316	89.6992	89.7494	89.6759	89.6795
P. atrosepticum PB72	89.2035	89.1984	89.1498	89.4458	89.4214	89.3856	89.4147	89.3821	89.3915	89.2233	89.1888	89.0082	99.9327	99.3643	99.2974	98.855	99.8914	99.2895	99.3923	100	98.8565	99.4352	92.13	92.1173	89.6119	89.6422	89.5248	89.6768	89.6542	89.5575	89.5774	89.6155	89.6622	89.6519	89.6495	89.5744	89.6245	89.7063	89.4158	89.6426	89.6724	89.6316	89.619	90.1769	89.6108	89.5991	89.7588	89.6731	89.6157
P. atrosepticum SCRI1043	89.1026	89.1534	89.1683	89.4622	89.3755	89.496	89.2787	89.5084	89.3632	89.4203	89.4172	89.0748	98.8352	98.9709	98.9104	99.9909	98.8448	98.8664	98.7804	98.8565	100	98.8845	92.1184	92.0724	89.6533	89.6649	89.5824	89.5979	89.6292	89.6054	89.6277	89.5152	89.6008	89.6537	89.6306	89.6083	89.6016	89.6205	89.4662	89.5827	89.6364	89.5332	89.659	90.1116	89.6214	89.6971	89.6594	89.5077	89.6034
P. atrosepticum SS26	89.1362	89.1379	89.1573	89.5179	89.4737	89.4204	89.4221	89.3139	89.4654	89.4299	89.272	89.028	99.4026	99.7233	99.6839	98.9223	99.4282	99.4483	99.5278	99.4352	98.8845	100	92.1417	92.0733	89.5682	89.5891	89.5601	89.5797	89.6737	89.5851	89.5497	89.5454	89.621	89.6445	89.6884	89.6657	89.5953	89.6856	89.4254	89.6472	89.6318	89.5751	89.6683	90.1848	89.6132	89.5995	89.6952	89.6465	89.6121
P. betavasculorum NCPPB 2793	89.1704	89.1588	89.1216	89.3426	89.2682	89.2794	89.3101	89.1888	89.2987	89.2721	89.224	88.8592	92.1341	92.0707	92.1942	92.0651	92.0831	92.1115	92.1984	92.13	92.1184	92.1417	100	99.4254	89.6574	89.6625	89.7052	89.618	89.588	89.6008	89.6206	89.6518	89.8981	89.7698	89.6575	89.8716	89.6495	89.8018	89.5065	89.7267	89.8078	89.5653	89.9443	89.8563	89.5775	89.7741	89.9278	89.7029	89.7371
P. betavasculorum NCPPB 2795	89.0773	89.0433	89.0697	89.3824	89.3078	89.387	89.261	89.231	89.3228	89.29	89.2309	88.9791	92.0522	92.0574	92.0891	92.0348	92.0952	92.0699	92.0817	92.1173	92.0724	92.0733	99.4254	100	89.5199	89.5863	89.6574	89.5317	89.4666	89.481	89.6465	89.6346	89.7561	89.664	89.5688	89.5638	89.5839	89.5346	89.506	89.534	89.6346	89.534	89.89	89.851	89.6049	89.6977	89.8062	89.5866	89.6052
P. brasiliense ATCC 39048	91.7105	91.6453	91.6389	93.5377	93.4251	93.326	93.3901	93.5268	93.4574	93.4418	94.6035	90.9199	89.6272	89.5002	89.598	89.654	89.6347	89.6413	89.7073	89.5575	89.6054	89.5851	89.6008	89.481	96.9714	97.0209	96.824	96.8528	96.7858	100	96.8299	96.8324	95.907	95.7753	96.9503	96.921	96.9561	96.8821	96.1254	96.8802	96.882	96.9939	95.8474	94.876	97.0397	95.7974	95.8921	96.9808	96.8695
P. brasiliense B6	91.7278	91.763	91.7899	93.564	93.4983	93.5341	93.5012	93.5444	93.4859	93.5301	94.5911	90.9211	89.6254	89.6205	89.639	89.5753	89.6452	89.6581	89.6647	89.5774	89.6277	89.5497	89.6206	89.6465	97.1179	97.0783	97.0523	97.1483	97.1068	96.8299	100	96.9853	95.8745	95.9375	97.0956	97.0273	97.0362	97.136	96.0574	97.0375	97.1935	97.1152	95.9223	94.8054	97.1678	95.9675	95.966	96.9595	97.0434
P. brasiliense BC1	91.6486	91.7224	91.7651	93.4628	93.3579	93.4533	93.3181	93.4672	93.3881	93.2867	94.5013	91.0126	89.6226	89.65	89.6882	89.4977	89.6831	89.671	89.6088	89.6155	89.5152	89.5454	89.6518	89.6346	97.3537	97.1598	96.968	97.2144	97.1568	96.8324	96.9853	100	95.8692	96.0076	97.2088	97.0547	97.3014	97.1805	96.1564	97.0634	98.2649	97.1927	95.9466	94.9118	97.2114	95.9146	95.8512	97.1133	97.0979
P. brasiliense BD255	91.6454	91.635	91.6692	93.2081	93.1213	93.2	93.1421	93.2249	93.1692	93.1474	94.1346	90.9337	89.6757	89.6055	89.6771	89.6207	89.6525	89.7157	89.6991	89.6622	89.6008	89.621	89.8981	89.7561	96.1699	96.1451	96.034	95.8972	96.0825	95.907	95.8745	95.8692	100	98.3357	96.2365	96.1696	96.1114	96.1767	95.4386	96.2617	96.1302	96.0382	98.2628	95.1187	96.2895	98.331	98.19	96.0789	96.2903
P. brasiliense BF20	91.7397	91.6631	91.6439	93.2043	93.1191	93.0814	93.1042	93.2507	93.1536	93.1204	94.0621	90.9567	89.6966	89.6195	89.6709	89.595	89.7032	89.7818	89.6896	89.6519	89.6537	89.6445	89.7698	89.664	96.178	96.1798	96.1045	96.0519	96.0931	95.7753	95.9375	96.0076	98.3357	100	96.2583	96.1101	96.049	96.1875	95.3719	96.2128	96.0268	96.0616	98.4279	95.1717	96.2276	98.303	98.4273	96.0994	96.1823
P. brasiliense BF45	91.7454	91.7609	91.7249	93.4784	93.3335	93.4875	93.4421	93.4956	93.4558	93.4763	94.5723	90.951	89.6507	89.6377	89.6259	89.6271	89.6944	89.7505	89.7117	89.6495	89.6306	89.6884	89.6575	89.5688	97.31	97.3759	97.0787	97.1977	97.1202	96.9503	97.0956	97.2088	96.2365	96.2583	100	97.3022	97.2956	97.6719	96.2413	97.423	97.2954	97.3142	96.1256	94.9944	97.4421	96.1669	96.0782	97.2768	97.4413
P. brasiliense BZA12	91.7166	91.7486	91.8147	93.4362	93.4716	93.2706	93.2581	93.4997	93.3512	93.2689	94.4937	91.0255	89.6686	89.6274	89.6461	89.6003	89.7253	89.6944	89.6679	89.5744	89.6083	89.6657	89.8716	89.5638	97.3139	97.2515	97.0463	97.1299	97.1162	96.921	97.0273	97.0547	96.1696	96.1101	97.3022	100	97.2561	97.2226	96.549	97.3104	97.2421	97.3349	96.0864	94.9701	97.4792	96.2074	96.0267	97.2748	97.261
P. brasiliense CFIA1001	91.7303	91.7685	91.8087	93.4688	93.4572	93.3036	93.2835	93.5571	93.4527	93.4247	94.585	90.9368	89.6531	89.5718	89.6447	89.6158	89.616	89.6408	89.7019	89.6245	89.6016	89.5953	89.6495	89.5839	97.601	97.4881	97.0801	97.2387	97.1569	96.9561	97.0362	97.3014	96.1114	96.049	97.2956	97.2561	100	97.2618	96.2981	97.2504	97.4534	97.5912	96.0408	94.9766	97.4372	96.1249	95.9885	97.7698	97.2994
P. brasiliense CFIA1009	91.7139	91.7087	91.7009	93.4006	93.3387	93.501	93.3351	93.4857	93.4062	93.332	94.5875	91.0047	89.6711	89.629	89.7077	89.605	89.7138	89.7285	89.7434	89.7063	89.6205	89.6856	89.8018	89.5346	97.264	97.242	97.0842	97.1465	97.1062	96.8821	97.136	97.1805	96.1767	96.1875	97.6719	97.2226	97.2618	100	96.2284	97.4036	97.2055	97.3519	96.0484	94.9011	97.3973	96.1915	96.1036	97.2322	97.38
P. brasiliense CFIA1033	91.524	91.4415	91.5361	93.1799	92.9904	93.1162	93.0934	93.2264	93.0102	93.0839	94.2999	90.8974	89.4743	89.3379	89.4682	89.5029	89.426	89.4596	89.5094	89.4158	89.4662	89.4254	89.5065	89.506	96.2622	96.155	96.0859	96.1271	96.1157	96.1254	96.0574	96.1564	95.4386	95.3719	96.2413	96.549	96.2981	96.2284	100	96.2148	96.2196	96.3121	95.3807	94.7664	96.3492	95.3824	95.3633	96.3095	96.2526
P. brasiliense F126	91.6398	91.6619	91.7455	93.4579	93.422	93.5712	93.3587	93.5092	93.4198	93.1964	94.6007	90.9248	89.6381	89.6508	89.6671	89.5618	89.6204	89.7642	89.644	89.6426	89.5827	89.6472	89.7267	89.534	97.4847	97.3253	96.9937	97.1291	97.0825	96.8802	97.0375	97.0634	96.2617	96.2128	97.423	97.3104	97.2504	97.4036	96.2148	100	97.2055	97.4436	96.2094	94.9555	97.5622	96.1858	96.1487	97.4184	99.9959
P. brasiliense F152	91.7435	91.695	91.735	93.515	93.3951	93.3312	93.2672	93.4651	93.4789	93.2011	94.4792	90.9666	89.5606	89.6427	89.6514	89.5628	89.6261	89.7177	89.6521	89.6724	89.6364	89.6318	89.8078	89.6346	97.4891	97.2738	97.1556	97.2412	97.1755	96.882	97.1935	98.2649	96.1302	96.0268	97.2954	97.2421	97.4534	97.2055	96.2196	97.2055	100	97.2694	96.0705	94.9929	97.3353	96.0158	96.0551	97.43	97.1648
P. brasiliense F157	91.621	91.6755	91.7355	93.5182	93.4244	93.3158	93.3607	93.4647	93.451	93.2845	94.5669	90.9364	89.6768	89.5713	89.5957	89.5255	89.6442	89.6589	89.6608	89.6316	89.5332	89.5751	89.5653	89.534	97.8005	97.511	97.0972	97.3109	97.243	96.9939	97.1152	97.1927	96.0382	96.0616	97.3142	97.3349	97.5912	97.3519	96.3121	97.4436	97.2694	100	96.0173	94.9469	97.489	96.0988	96.0367	97.7095	97.4484
P. brasiliense ICMP 19477	91.6631	91.6397	91.7003	93.2117	93.1837	93.2732	93.0484	93.1849	93.1196	93.1805	94.0187	90.921	89.7315	89.6889	89.7134	89.6761	89.7829	89.741	89.7054	89.619	89.659	89.6683	89.9443	89.89	96.118	96.0134	95.9975	95.8688	95.9461	95.8474	95.9223	95.9466	98.2628	98.4279	96.1256	96.0864	96.0408	96.0484	95.3807	96.2094	96.0705	96.0173	100	95.2178	96.1351	98.2949	98.4625	96.0238	96.1593
P. brasiliense IPO 0590	91.0734	91.1394	91.1508	92.4681	92.4262	92.3773	92.3811	92.3949	92.299	92.3616	93.1592	90.5168	90.1141	90.1561	90.204	90.0936	90.1815	90.2056	90.1866	90.1769	90.1116	90.1848	89.8563	89.851	95.0164	94.9222	94.9127	94.849	94.8416	94.876	94.8054	94.9118	95.1187	95.1717	94.9944	94.9701	94.9766	94.9011	94.7664	94.9555	94.9929	94.9469	95.2178	100	94.9791	95.1723	95.1314	94.9073	94.9187
P. brasiliense IPO 0821	91.7699	91.7895	91.7986	93.5116	93.4669	93.4363	93.4921	93.5241	93.4789	93.373	94.5062	91.0749	89.6284	89.6487	89.6384	89.6879	89.703	89.7173	89.7316	89.6108	89.6214	89.6132	89.5775	89.6049	97.5355	97.4599	97.1521	97.279	97.1906	97.0397	97.1678	97.2114	96.2895	96.2276	97.4421	97.4792	97.4372	97.3973	96.3492	97.5622	97.3353	97.489	96.1351	94.9791	100	96.21	96.1722	97.4673	97.5823
P. brasiliense IPO 3540	91.6108	91.6073	91.6365	93.1299	93.0958	93.107	93.1398	93.1114	93.1219	93.0127	93.9678	90.9489	89.7277	89.736	89.6787	89.631	89.7192	89.7284	89.6992	89.5991	89.6971	89.5995	89.7741	89.6977	96.1268	96.0551	96.1187	95.9714	95.9874	95.7974	95.9675	95.9146	98.331	98.303	96.1669	96.2074	96.1249	96.1915	95.3824	96.1858	96.0158	96.0988	98.2949	95.1723	96.21	100	98.3219	96.1077	96.2074
P. brasiliense IPO 3628	91.7036	91.7064	91.7491	93.1028	93.1598	93.2017	93.025	93.1641	93.0947	93.1142	94.0092	90.948	89.6717	89.6825	89.7372	89.6582	89.7073	89.7389	89.7494	89.7588	89.6594	89.6952	89.9278	89.8062	96.1381	96.0132	96.021	95.9146	95.9669	95.8921	95.966	95.8512	98.19	98.4273	96.0782	96.0267	95.9885	96.1036	95.3633	96.1487	96.0551	96.0367	98.4625	95.1314	96.1722	98.3219	100	96.0738	96.1475
P. brasiliense IPO 3630	91.7426	91.6992	91.6353	93.5944	93.5221	93.5108	93.5588	93.6379	93.5206	93.4493	94.7631	91.0606	89.6672	89.6253	89.6502	89.6189	89.6652	89.6819	89.6759	89.6731	89.5077	89.6465	89.7029	89.5866	97.6519	97.5845	97.1384	97.1332	97.2362	96.9808	96.9595	97.1133	96.0789	96.0994	97.2768	97.2748	97.7698	97.2322	96.3095	97.4184	97.43	97.7095	96.0238	94.9073	97.4673	96.1077	96.0738	100	97.3679
P. brasiliense IPO 3643	91.6258	91.6637	91.6925	93.4122	93.4161	93.37	93.2782	93.5292	93.409	93.2062	94.4727	90.954	89.5948	89.5981	89.5736	89.5861	89.6436	89.6846	89.6795	89.6157	89.6034	89.6121	89.7371	89.6052	97.4951	97.3554	97.0879	97.1502	97.1053	96.8695	97.0434	97.0979	96.2903	96.1823	97.4413	97.261	97.2994	97.38	96.2526	99.9959	97.1648	97.4484	96.1593	94.9187	97.5823	96.2074	96.1475	97.3679	100
P. brasiliense IPO 3843	91.6569	91.69	91.7019	93.3891	93.4097	93.3677	93.3139	93.5176	93.4696	93.192	94.4802	90.9432	89.6487	89.6456	89.6158	89.6062	89.6309	89.7574	89.6312	89.604	89.6587	89.6619	89.7501	89.6256	97.5074	97.3546	97.0391	97.1416	97.1242	96.9095	97.0552	97.0501	96.2454	96.1879	97.4451	97.3184	97.2435	97.4303	96.2261	99.9992	97.1946	97.4516	96.1923	94.8845	97.5806	96.1859	96.1354	97.4112	99.9977
P. brasiliense LMG 21371	91.6156	91.6238	91.6779	93.12	93.1658	93.1212	93.1206	93.0722	93.1466	93.0959	94.0933	90.9339	89.745	89.6482	89.6606	89.6673	89.669	89.7901	89.7063	89.6516	89.6911	89.6884	89.6961	89.684	96.1458	96.0783	96.0879	95.9368	95.9617	95.8121	95.9493	95.943	98.3432	98.3698	96.1508	96.2386	96.1399	96.2022	95.4163	96.2036	96.0436	96.1137	98.3191	95.1986	96.2559	99.9866	98.3353	96.077	96.2147
P. brasiliense LMG 21372	91.6856	91.6569	91.6932	93.2033	93.1328	93.0298	92.9308	93.3194	93.0305	92.958	94.0095	90.9389	89.6377	89.7147	89.6626	89.6185	89.672	89.7455	89.8099	89.6149	89.7337	89.6484	89.9585	89.8772	96.1836	96.1309	96.0643	96.0052	96.0504	95.9255	95.9566	96.0708	98.1831	98.2308	96.1418	96.1577	96.1304	96.1023	95.4711	96.1709	96.1507	96.1042	98.51	95.1847	96.2317	98.1994	98.3958	96.1058	96.2055
P. brasiliense NAK 152	91.5803	91.6606	91.7132	93.3841	93.393	93.5147	93.3801	93.4884	93.4219	93.2499	94.5736	90.9309	89.6232	89.6175	89.6209	89.5708	89.6623	89.7857	89.6675	89.674	89.6053	89.6195	89.7729	89.5826	97.5189	97.3209	97.062	97.1394	97.0853	96.9103	97.0517	97.0621	96.1866	96.2379	97.4546	97.2659	97.2602	97.3704	96.2716	99.9978	97.1648	97.4216	96.2114	94.8917	97.5779	96.1982	96.1276	97.3803	99.9961
P. brasiliense NAK 223	91.5941	91.6745	91.717	93.4275	93.3909	93.3402	93.3421	93.4734	93.4284	93.2086	94.5042	90.97	89.7163	89.6734	89.7164	89.5376	89.6542	89.7539	89.6806	89.6589	89.6302	89.6649	89.7168	89.5887	97.4768	97.2781	97.0479	97.0888	97.052	96.8554	97.0107	97.1203	96.1919	96.119	97.4086	97.2849	97.2357	97.3874	96.2693	99.9609	97.1816	97.3977	96.1085	94.8626	97.5657	96.2146	96.1424	97.3213	99.954
P. brasiliense NAK 235	91.7551	91.6553	91.7521	93.3975	93.3982	93.3189	93.311	93.5246	93.337	93.4227	94.5039	90.9112	89.6613	89.5827	89.6588	89.5474	89.5777	89.7086	89.6989	89.6685	89.619	89.5941	89.5487	89.5462	97.4838	99.9964	97.0799	97.2368	97.225	96.9691	97.0992	97.1746	96.1704	96.0367	97.265	97.288	97.4979	97.2683	96.2284	97.3204	97.38	97.4847	95.9903	94.9941	97.4707	96.0669	96.0425	97.6002	97.353
P. brasiliense NAK 237	91.6686	91.7533	91.7545	93.5863	93.4444	93.5177	93.4141	93.4827	93.4041	93.432	94.5885	91.0294	89.742	89.679	89.6579	89.5589	89.7181	89.6344	89.6436	89.5666	89.6699	89.552	89.5881	89.504	97.7028	97.5325	97.1366	97.2826	97.1926	96.9479	97.0333	97.275	96.1343	96.1471	97.2956	97.3211	97.6663	97.2832	96.1923	97.4104	97.3884	97.5941	96.0808	94.9299	97.4917	96.0712	96.019	97.7232	97.4796
P. brasiliense NAK 239	91.6776	91.7739	91.8601	93.5072	93.3608	93.5383	93.4552	93.4758	93.4093	93.396	94.5988	90.9822	89.6912	89.6938	89.6793	89.5319	89.6968	89.7209	89.6979	89.5968	89.639	89.6189	89.6674	89.6376	99.5676	97.4728	97.1136	97.2724	97.2378	96.9628	96.9938	97.179	96.1539	96.1936	97.2757	97.3184	97.5686	97.2591	96.2189	97.3977	97.2575	97.7291	96.0635	94.9517	97.5078	96.0672	96.0988	97.6065	97.4055
P. brasiliense NAK 240	91.6268	91.6278	91.745	93.5093	93.4333	93.5727	93.393	93.5285	93.426	93.4627	94.5918	90.999	89.7063	89.6371	89.6961	89.6469	89.6817	89.7309	89.7122	89.6372	89.6549	89.7193	89.7176	89.5641	97.4686	97.2791	97.0453	97.1217	96.9902	96.8513	97.1272	97.0508	96.1894	96.2262	97.4052	97.245	97.2071	97.3698	96.2596	99.9985	97.1436	97.3861	96.151	95.0102	97.5459	96.1959	96.1382	97.3552	99.9953
P. brasiliense NAK 241	91.5995	91.6587	91.7065	93.3698	93.3986	93.3473	93.3133	93.4838	93.4369	93.1134	94.4029	90.9452	89.673	89.6054	89.6426	89.597	89.623	89.7319	89.6268	89.6184	89.6519	89.6372	89.7636	89.6599	97.5066	97.3374	97.0162	97.1057	97.1157	96.8861	97.0383	97.0413	96.2554	96.1821	97.425	97.2824	97.257	97.3881	96.2316	99.9977	97.1367	97.4201	96.1496	94.9346	97.5649	96.206	96.1749	97.3509	99.9899
P. brasiliense NAK 242	91.7277	91.7806	91.7868	93.5262	93.2663	93.5703	93.4849	93.4667	93.3967	93.3938	94.6809	90.9491	89.7128	89.705	89.7134	89.5922	89.686	89.6991	89.7724	89.6119	89.6533	89.5682	89.6574	89.5199	100	97.438	97.1186	97.2857	97.2689	96.9714	97.1179	97.3537	96.1699	96.178	97.31	97.3139	97.601	97.264	96.2622	97.4847	97.4891	97.8005	96.118	95.0164	97.5355	96.1268	96.1381	97.6519	97.4951
P. brasiliense NAK 243	91.5904	91.7132	91.692	93.4149	93.3962	93.3926	93.3342	93.3864	93.2936	93.1413	94.3898	90.963	89.6479	89.6424	89.587	89.5919	89.5875	89.6872	89.6786	89.6434	89.654	89.6234	89.5971	89.6009	97.486	97.3456	97.003	97.135	97.0574	96.837	97.0384	97.0641	96.2252	96.1717	97.4297	97.3139	97.245	97.3893	96.2264	99.996	97.1502	97.4324	96.1809	94.8784	97.5366	96.1806	96.1395	97.3731	99.9938
P. brasiliense NAK 245	91.6724	91.724	91.6647	93.4748	93.3822	93.4711	93.4176	93.4914	93.41	93.3927	94.5871	90.9551	89.634	89.5951	89.6078	89.6011	89.5901	89.6314	89.7475	89.713	89.5656	89.6043	89.6636	89.5877	97.2243	97.3079	97.179	97.2555	97.2615	97.0093	97.235	97.1772	95.9454	96.1519	97.2727	97.1253	97.326	97.2917	96.1811	97.1755	97.3143	97.3367	96.0353	94.9087	97.3125	96.0071	95.9784	97.2897	97.2356
P. brasiliense NAK 247	91.6385	91.6907	91.7263	93.4054	93.4111	93.5529	93.4004	93.4931	93.4414	93.2506	94.602	90.992	89.6832	89.6505	89.6547	89.5923	89.6487	89.785	89.7132	89.6585	89.5791	89.6201	89.7567	89.6571	97.522	97.3336	97.0043	97.1586	97.0911	96.8942	97.0265	97.0887	96.1957	96.2512	97.4316	97.2521	97.2837	97.3861	96.2705	99.9891	97.1768	97.4216	96.1846	94.873	97.571	96.1862	96.1752	97.375	99.9937
P. brasiliense NAK 248	91.7651	91.7119	91.7563	93.4837	93.3856	93.498	93.4097	93.5162	93.4414	93.2589	94.6688	90.9628	89.5628	89.5667	89.5874	89.5808	89.6049	89.6908	89.6281	89.4792	89.5599	89.6046	89.654	89.5583	97.7077	97.4989	97.1963	97.088	97.2608	96.9471	96.933	97.1838	96.0083	96.0962	97.3157	97.2961	97.7181	97.2643	96.2662	97.4055	97.3857	97.5594	95.9685	94.955	97.5988	96.0277	95.9252	97.6471	97.444
P. brasiliense NAK 249	91.572	91.5554	91.6535	93.4836	93.2568	93.3795	93.2478	93.3724	93.2975	93.2576	94.4758	91.0038	89.7014	89.6641	89.6468	89.57	89.6731	89.6901	89.6655	89.5897	89.6108	89.6835	89.5695	89.5106	97.4731	97.3395	97.0311	97.1509	97.0479	96.8938	97.0149	97.0473	96.1929	96.155	97.3708	97.2893	97.2335	97.3594	96.2554	99.9677	97.0942	97.4019	96.1256	94.9253	97.549	96.0717	96.0723	97.2958	99.9531
P. brasiliense NAK 250	91.7682	91.7279	91.737	93.3952	93.4394	93.411	93.4024	93.4883	93.4389	93.3283	94.562	91.0141	89.6764	89.7347	89.7379	89.6653	89.6888	89.7953	89.7408	89.6743	89.6664	89.7041	89.5346	89.5881	97.5268	97.4409	97.2063	97.2432	97.2098	96.9792	97.1798	97.2095	96.1424	96.117	97.4662	97.4186	97.4195	97.3677	96.3578	97.6342	97.2146	97.5349	96.0985	95.0538	97.6036	96.1453	96.0785	97.501	97.6006
P. brasiliense NAK 251	91.5808	91.5663	91.6801	93.3939	93.2855	93.2972	93.3183	93.3864	93.3112	93.1505	94.3996	90.9936	89.7143	89.6468	89.6413	89.5911	89.7223	89.7089	89.698	89.6918	89.6631	89.5887	89.5646	89.5371	97.4606	97.303	97.0198	97.1159	97.0626	96.8644	96.9877	97.0997	96.2093	96.1363	97.3853	97.3064	97.1808	97.3543	96.2513	99.9736	97.1064	97.4218	96.1743	94.9159	97.5171	96.0999	96.1449	97.3709	99.9725
P. brasiliense NAK 252	91.7543	91.7569	91.8026	93.5444	93.4039	93.5194	93.5144	93.5225	93.4703	93.4358	94.586	90.9268	89.5239	89.5457	89.6282	89.6304	89.5736	89.5981	89.6317	89.5932	89.5695	89.5422	89.665	89.6193	97.4633	97.3364	97.105	97.2844	97.1721	96.8623	97.1016	99.1272	96.0613	96.186	97.2624	97.1666	97.433	97.2326	96.1275	97.1947	98.7138	97.2763	96.0235	94.9391	97.2901	96.0108	95.9982	97.2884	97.2037
P. brasiliense NAK 254	91.7564	91.6774	91.6983	93.5183	93.4337	93.3669	93.3846	93.4748	93.399	93.2664	94.5664	90.9797	89.6592	89.6876	89.7265	89.5982	89.6568	89.7569	89.7108	89.6801	89.6501	89.5863	89.4605	89.4764	97.5235	97.4483	97.078	97.3081	97.1937	97.0147	97.1285	97.2237	96.217	96.1179	97.378	97.4929	97.4253	97.3584	96.3423	97.5833	97.3205	97.5019	96.0995	95.0445	97.7682	96.0882	96.0495	97.5243	97.584
P. brasiliense NAK 255	91.7082	91.7036	91.6829	93.3804	93.381	93.3424	93.3772	93.3851	93.4511	93.2964	94.5769	90.9467	89.5229	89.5168	89.5309	89.5374	89.6148	89.5787	89.6801	89.5727	89.5928	89.5255	89.516	89.5774	97.5133	97.4903	97.0988	97.111	97.2012	96.8827	96.9701	97.1708	96.1107	96.0616	97.2894	97.2322	97.5607	97.1826	96.2452	97.307	97.2871	97.5173	96.0338	94.9172	97.4398	96.0763	96.0578	97.5989	97.2698
P. brasiliense NAK 256	91.6422	91.722	91.7193	93.5283	93.4477	93.5198	93.3788	93.5578	93.4713	93.4638	94.6193	91.0285	89.6616	89.5618	89.6429	89.5813	89.6446	89.6152	89.577	89.5248	89.5824	89.5601	89.7052	89.6574	97.1186	97.1158	100	97.0619	97.1047	96.824	97.0523	96.968	96.034	96.1045	97.0787	97.0463	97.0801	97.0842	96.0859	96.9937	97.1556	97.0972	95.9975	94.9127	97.1521	96.1187	96.021	97.1384	97.0879
P. brasiliense NAK 259	91.6251	91.6481	91.685	93.3794	93.4018	93.3068	93.2546	93.346	93.2701	93.1259	94.3831	90.9542	89.6843	89.6325	89.6228	89.6333	89.6673	89.6893	89.6723	89.6723	89.6731	89.6361	89.5924	89.6688	97.4798	97.2972	97.0327	97.13	97.0927	96.8944	97.0277	97.0795	96.2319	96.1767	97.4173	97.2956	97.2237	97.3848	96.2285	99.9986	97.1388	97.3802	96.1498	94.8994	97.5779	96.1717	96.1305	97.3598	99.9902
P. brasiliense GBBC 1756	91.7125	91.6905	91.731	93.5096	93.4228	93.4462	93.3002	93.6206	93.436	93.3747	94.5441	90.9225	89.6175	89.607	89.6488	89.58	89.634	89.6729	89.6787	89.6414	89.5861	89.6017	89.6586	89.5646	97.454	97.5425	97.156	97.2782	97.3009	96.8863	97.0662	97.3023	96.2303	96.1329	97.3402	97.2224	97.4909	97.3061	96.2402	97.2859	97.4547	97.4509	96.0929	95.022	97.4345	96.1463	96.1195	97.4994	97.3078
P. brasiliense IPO 3649	91.6259	91.646	91.7041	93.4283	93.3822	93.3737	93.245	93.3992	93.3354	93.1774	94.47	90.9886	89.7299	89.6697	89.6529	89.5344	89.6329	89.7166	89.6807	89.6211	89.6427	89.5872	89.5983	89.5673	97.4752	97.3464	97.0352	97.1238	97.0001	96.8882	96.9701	97.057	96.1606	96.163	97.3616	97.2579	97.2192	97.3881	96.2066	99.9786	97.1043	97.4024	96.1733	94.9206	97.5508	96.2064	96.1031	97.3119	99.9577
P. brasiliense IPO 3650	91.6693	91.6508	91.6408	93.3704	93.2649	93.3234	93.3006	93.3312	93.2495	93.1416	94.4638	91.024	89.6397	89.6157	89.6251	89.6009	89.6137	89.7177	89.6313	89.6003	89.6417	89.6056	89.5609	89.6201	97.4973	97.3279	97.0206	97.1499	97.1215	96.8977	97.0294	97.0684	96.2485	96.2184	97.4437	97.3029	97.2572	97.3943	96.2759	99.999	97.1454	97.4351	96.1788	95.004	97.5488	96.1527	96.1488	97.4056	99.9921
P. brasiliense IPO 3707	91.6162	91.6828	91.7249	93.4017	93.4138	93.3851	93.2364	93.5217	93.4462	93.2285	94.4654	90.9702	89.6239	89.6256	89.6303	89.624	89.621	89.7286	89.6662	89.629	89.6362	89.6099	89.7631	89.6397	97.5036	97.359	97.0228	97.173	97.1039	96.88	97.0268	97.06	96.2863	96.1803	97.4343	97.2924	97.2779	97.3966	96.2245	99.998	97.1509	97.4373	96.2065	94.8972	97.5643	96.203	96.1862	97.3833	99.9893
P. brasiliense IPO 3708	91.6039	91.6593	91.6619	93.3997	93.4128	93.592	93.3755	93.4783	93.4732	93.2944	94.5276	90.9112	89.6173	89.6516	89.6376	89.5906	89.6204	89.7233	89.6921	89.5874	89.5937	89.6329	89.7288	89.5726	97.522	97.3104	97.0444	97.1448	97.0978	96.86	97.0033	97.0659	96.2025	96.2219	97.4131	97.3234	97.2263	97.361	96.221	99.9982	97.2056	97.4454	96.1773	94.8742	97.5554	96.1562	96.1578	97.3756	99.995
P. brasiliense IPO 3709	91.5659	91.7247	91.7054	93.486	93.3876	93.3022	93.3085	93.3661	93.2993	93.3073	94.4138	90.9281	89.6273	89.6203	89.6084	89.601	89.5656	89.7016	89.6626	89.6382	89.6084	89.6934	89.5807	89.5937	97.4954	97.3267	96.9997	97.1304	97.0617	96.8277	97.0389	97.0379	96.176	96.1981	97.4181	97.2904	97.2272	97.3773	96.1716	99.9964	97.1756	97.416	96.1839	94.9549	97.524	96.1672	96.1163	97.3373	99.9922
P. brasiliense IPO 3710	91.5449	91.6349	91.6844	93.43	93.4235	93.3078	93.2805	93.5002	93.4297	93.1396	94.4523	91.0149	89.7196	89.6646	89.682	89.5143	89.6868	89.7367	89.6395	89.6776	89.6198	89.6098	89.685	89.5268	97.5211	97.2781	97.034	97.145	97.079	96.8393	97.0304	97.1209	96.2092	96.1113	97.3807	97.3298	97.2377	97.3868	96.2759	99.9794	97.1861	97.3684	96.125	94.8811	97.5178	96.2195	96.1056	97.33	99.9709
P. brasiliense IPO 3711	91.6077	91.6516	91.6902	93.4039	93.3954	93.5728	93.3783	93.4812	93.4619	93.2828	94.5714	90.9387	89.674	89.6494	89.6254	89.5463	89.6125	89.7374	89.6776	89.6027	89.6422	89.6394	89.7428	89.5931	97.5097	97.3007	97.0094	97.1464	97.1046	96.8445	97.0508	97.0417	96.202	96.2206	97.4235	97.2871	97.2316	97.3946	96.2565	99.9977	97.2066	97.4017	96.183	94.903	97.5443	96.1823	96.1119	97.3639	99.9956
P. brasiliense IPO 3844	91.633	91.7559	91.7848	93.5611	93.3936	93.3546	93.3966	93.5277	93.4634	93.4035	94.528	91.0206	89.7322	89.68	89.655	89.5702	89.7828	89.664	89.6326	89.5975	89.5947	89.6514	89.6121	89.5017	97.8856	97.4796	97.1223	97.2588	97.2233	96.9621	97.0513	97.2281	96.1116	96.054	97.3382	97.33	97.5452	97.2676	96.2828	97.3557	97.3424	97.8932	96.1189	94.9299	97.4628	96.1441	96.0668	97.5855	97.3112
P. brasiliense NAK 383	91.5776	91.604	91.6226	93.355	93.2208	93.3364	93.3475	93.352	93.3618	93.2441	94.359	90.9528	89.6166	89.6039	89.6408	89.5602	89.6392	89.6731	89.6794	89.6458	89.6091	89.68	89.585	89.6294	97.5016	97.2999	96.9631	97.143	97.087	96.8687	97.0426	97.1135	96.1989	96.1623	97.4019	97.3036	97.2401	97.355	96.2085	99.9949	97.1475	97.3976	96.1159	94.988	97.5102	96.1105	96.1353	97.3413	99.9883
P. brasiliense NAK 384	91.6108	91.606	91.5926	93.3626	93.2201	93.3279	93.2965	93.3086	93.3142	93.272	94.4719	90.9525	89.6125	89.6016	89.5747	89.5913	89.6249	89.7116	89.6381	89.6511	89.6263	89.6842	89.6103	89.6045	97.4758	97.3575	97.0118	97.1513	97.0915	96.8547	97.0446	97.0539	96.2422	96.1747	97.4249	97.2861	97.276	97.4198	96.2378	99.9949	97.1451	97.4348	96.1666	94.9172	97.4823	96.1714	96.1601	97.4128	99.9897
P. brasiliense NAK 385	91.6695	91.7075	91.7436	93.4873	93.421	93.3187	93.3545	93.4146	93.3806	93.195	94.5007	90.9821	89.5241	89.5483	89.5673	89.5435	89.5838	89.5942	89.6078	89.523	89.5311	89.5908	89.6534	89.6379	97.5376	97.4952	97.0937	97.2259	97.1516	96.9487	97.1729	97.1931	96.2387	96.1133	97.2907	97.2418	97.4353	97.2056	96.2286	97.3516	97.2621	97.4145	96.1111	94.9375	97.3981	96.1267	96.039	97.5546	97.3355
P. brasiliense NAK 395	91.5732	91.5798	91.6964	93.4545	93.2115	93.2609	93.2135	93.3417	93.3134	93.1798	94.3747	90.9932	89.7235	89.6778	89.6713	89.5257	89.6962	89.7323	89.6608	89.6262	89.5973	89.5913	89.5423	89.4951	97.4996	97.3001	97.0268	97.1339	97.0837	96.8123	97.0689	97.0763	96.1839	96.1175	97.3891	97.3093	97.2389	97.3699	96.1615	99.9783	97.1569	97.3526	96.1573	94.9643	97.5372	96.1407	96.1405	97.3414	99.9727
P. brasiliense NAK 396	91.6558	91.6781	91.739	93.4497	93.4647	93.476	93.4009	93.5716	93.4063	93.4299	94.6882	90.9434	89.6251	89.5697	89.5819	89.555	89.5772	89.6598	89.6022	89.6422	89.6649	89.5891	89.6625	89.5863	97.438	100	97.1158	97.286	97.2079	97.0209	97.0783	97.1598	96.1451	96.1798	97.3759	97.2515	97.4881	97.242	96.155	97.3253	97.2738	97.511	96.0134	94.9222	97.4599	96.0551	96.0132	97.5845	97.3554
P. brasiliense NAK 397	91.6535	91.6772	91.7118	93.4052	93.3667	93.5448	93.3512	93.4849	93.4075	93.2882	94.5684	90.934	89.6873	89.5924	89.5972	89.5791	89.662	89.7356	89.6687	89.676	89.6283	89.6407	89.8212	89.6891	97.4949	97.3095	96.9757	97.1224	97.0955	96.8895	97.0311	97.0638	96.1253	96.2251	97.4359	97.2571	97.2169	97.3454	96.2722	99.9947	97.2011	97.3855	96.1642	94.8717	97.5135	96.1626	96.1657	97.4197	99.9973
P. brasiliense JGAR16	91.7511	91.8244	91.7468	93.5096	93.4832	93.5387	93.4687	93.6303	93.4339	93.3396	94.6441	90.9085	89.647	89.6579	89.6386	89.6187	89.6881	89.7272	89.698	89.6648	89.6509	89.6221	89.7583	89.6713	97.4378	97.2417	96.949	97.0759	97.0686	96.9167	97.0176	97.0962	96.2899	96.3109	97.2748	97.3166	97.3379	97.2917	96.262	97.7145	97.1754	97.4122	96.1458	94.8939	97.637	96.1967	96.1739	97.3685	97.721
P. brasiliense NAK 430	91.6276	91.6633	91.7045	93.4139	93.3734	93.3537	93.2611	93.482	93.4214	93.2559	94.3862	90.9376	89.6701	89.6646	89.6237	89.576	89.5848	89.7719	89.679	89.6306	89.6308	89.5934	89.7408	89.5908	97.5113	97.3404	96.9853	97.1397	97.0842	96.8542	97.0227	97.0845	96.2209	96.1857	97.4294	97.2947	97.2297	97.3797	96.2286	99.997	97.1903	97.4185	96.1494	94.8771	97.5257	96.1548	96.1305	97.3863	99.9976
P. brasiliense NAK 431	91.5513	91.7149	91.7268	93.5025	93.4272	93.3357	93.3508	93.4976	93.4739	93.2765	94.4653	90.9853	89.6475	89.6427	89.6562	89.6199	89.6282	89.7043	89.6986	89.626	89.6342	89.7036	89.721	89.5715	97.4816	97.3404	97.0329	97.1693	97.0815	96.9003	97.0429	97.1141	96.238	96.1743	97.4098	97.3295	97.2452	97.3589	96.2434	99.9961	97.1561	97.4446	96.1776	94.9145	97.5416	96.193	96.1413	97.3453	99.9864
P. brasiliense NAK 432	91.7486	91.7448	91.7652	93.5322	93.3878	93.5216	93.4298	93.4828	93.5102	93.2977	94.5402	90.946	89.5627	89.6115	89.638	89.66	89.6777	89.6975	89.6535	89.6042	89.6141	89.6038	89.8047	89.5696	97.5	97.3332	97.1925	97.296	97.2198	96.907	97.1896	98.2562	96.1417	96.1819	97.3032	97.2279	97.386	97.1873	96.2239	97.21	99.9898	97.3493	96.0398	95.0301	97.3021	96.0689	96.1048	97.5083	97.2017
P. brasiliense NAK 433	91.3677	91.3295	91.3479	93.454	93.3917	93.4128	93.406	93.4132	93.4199	93.301	94.9493	90.7903	89.412	89.3333	89.4325	89.3511	89.3139	89.4929	89.5216	89.2706	89.4228	89.3742	89.4768	89.4024	95.6963	95.7561	95.662	95.7019	95.7169	96.0963	95.6452	95.6068	95.0235	94.9941	95.774	95.6984	95.7199	95.7072	95.2035	95.7306	95.644	95.7501	94.9809	94.1538	95.6723	95.0256	94.8588	95.8165	95.7003
P. brasiliense NAK 434	91.7663	91.7722	91.7768	93.4919	93.451	93.5632	93.4969	93.514	93.4861	93.3885	94.5633	91.0123	89.5876	89.5875	89.6205	89.5319	89.5945	89.6397	89.5854	89.6068	89.6273	89.587	89.6911	89.5442	97.4666	97.3957	97.1519	97.3153	97.2306	96.9117	97.1301	98.6908	96.1395	96.1831	97.3355	97.1754	97.4214	97.1855	96.2381	97.2463	98.8664	97.3829	96.0297	94.9877	97.3324	96.036	96.0941	97.4813	97.1473
P. brasiliense NAK 435	91.7996	91.7408	91.7659	93.457	93.3771	93.3319	93.3556	93.5406	93.4511	93.3726	94.5059	90.9613	89.5598	89.5918	89.5842	89.5414	89.5471	89.6576	89.5493	89.5782	89.516	89.6207	89.6958	89.4886	97.4322	97.3849	97.1122	97.3059	97.2573	96.9049	97.0878	98.6922	96.1611	96.1552	97.2922	97.1686	97.4093	97.1614	96.2181	97.21	98.8632	97.3486	96.0625	94.993	97.3432	96.0599	96.0859	97.4238	97.1774
P. brasiliense NAK 466	91.6864	91.6545	91.6995	93.3605	93.3475	93.3488	93.2962	93.4509	93.401	93.208	94.5712	90.9186	89.6954	89.6815	89.6879	89.6469	89.6997	89.7304	89.6929	89.6802	89.6482	89.6893	89.5247	89.5366	97.4764	97.3488	97.0371	97.0923	97.1479	96.8315	97.06	97.1212	96.151	96.0749	97.2756	97.2822	97.2843	97.2593	96.2607	97.6807	97.2066	97.4603	96.0588	94.9496	97.5449	96.1124	96.0175	97.3326	97.6334
P. brasiliense NAK 468	91.3678	91.1893	91.1788	93.4474	93.2709	93.3475	93.3377	93.4978	93.3695	93.3966	94.9217	90.5406	89.3039	89.2417	89.4058	89.45	89.2224	89.2943	89.4636	89.2673	89.4497	89.1987	89.3396	89.342	95.792	95.7074	95.6766	95.6385	95.6359	96.042	95.6606	95.5251	94.9714	94.9646	95.6875	95.4567	95.5275	95.4886	95.1895	95.6313	95.5722	95.7251	94.9526	93.9513	95.6504	94.885	94.8499	95.8427	95.5174
P. brasiliense NAK 470	91.3725	91.1549	91.1716	93.4711	93.3744	93.3839	93.3513	93.593	93.4175	93.4491	94.8211	90.568	89.2918	89.2611	89.3497	89.365	89.2341	89.3587	89.394	89.2167	89.3074	89.173	89.3702	89.3624	95.7267	95.643	95.6044	95.4471	95.5436	95.967	95.604	95.3594	94.9098	94.9085	95.6046	95.4749	95.5697	95.5591	95.1051	95.5502	95.5293	95.6462	94.799	93.874	95.5907	94.8548	94.7632	95.6982	95.4617
P. brasiliense NAK 257	97.1682	92.6405	88.2788	94.2923	89.6011	97.5305	97.2735	97.3208	97.5046	89.8184	93.1115	93.7118	93.0269	97.2718	88.8612	89.6361	97.3538	88.8457	88.9135	97.2829	88.8985	97.2793	89.6015	97.0791	88.971	88.867	92.5683	97.2842	88.8254	97.1666	97.2869	97.3077	97.3374	97.3112	97.2547	93.0794	97.3052	92.4546	88.9523	88.8795	96.1485	94.2819	92.5667	97.4923	93.0717	91.7363	88.9413	97.4132	92.5867
P. brasiliense PcbHPI01	91.5483	91.577	91.5572	93.1115	93.1554	93.0108	93.0401	93.1694	93.1417	93.0462	94.0501	90.9281	89.6721	89.6527	89.6581	89.6314	89.6488	89.7783	89.7504	89.6306	89.6477	89.6643	89.748	89.7349	96.0727	96.0731	96.0273	95.977	95.9424	95.847	95.9376	95.9343	98.3183	98.3441	96.1351	96.1302	96.0934	96.1902	95.4094	96.2301	96.0232	96.0517	98.2785	95.1765	96.2219	99.9771	98.2961	96.031	96.1792
P. brasiliense PCC21	91.6948	91.7479	91.7902	93.5597	93.3752	93.5215	93.4239	93.5797	93.4567	93.3447	94.625	91.0467	89.7529	89.7562	89.7102	89.6449	89.7908	89.7747	89.7304	89.6502	89.7628	89.7109	89.6774	89.6155	97.4717	97.3634	97.0703	97.2272	97.0982	96.9603	97.0301	97.131	96.1376	96.1939	97.3591	97.4026	97.3655	97.3454	96.3499	97.5914	97.2679	97.451	96.0969	94.8935	97.6207	96.169	96.1546	97.3718	97.571
P. brasiliense S1.15.11.2D	91.4991	91.4217	91.4354	93.168	93.0194	93.113	93.166	93.0312	93.0984	93.0331	93.9691	90.8748	89.4258	89.4001	89.4555	89.568	89.4417	89.5663	89.5651	89.4406	89.4792	89.4964	89.4815	89.5349	96.3475	96.2663	96.3009	96.2253	96.2743	96.1462	96.1765	96.167	95.9547	95.9575	96.3436	96.2656	96.2867	96.3194	96.1009	96.2474	96.1756	96.26	95.9265	95.0132	96.3835	95.8365	95.8149	96.3394	96.1441
P. brasiliense S1.16.01.3K	91.5757	91.6896	91.7203	93.4062	93.3859	93.5575	93.3836	93.4945	93.4216	93.2739	94.5887	90.918	89.5627	89.5839	89.6213	89.5499	89.5468	89.7227	89.6592	89.6309	89.5844	89.6302	89.703	89.5549	97.4589	97.3233	97.0404	97.1256	97.0934	96.8744	97.0902	97.1116	96.2451	96.2522	97.4213	97.2548	97.2398	97.3311	96.264	99.9968	97.1969	97.3918	96.1956	94.8855	97.562	96.1853	96.1058	97.3888	99.9757
P. brasiliense S2	91.5773	91.6138	91.6798	93.5504	93.4657	93.506	93.4361	93.4324	93.4953	93.3805	94.6376	90.9933	89.715	89.6363	89.6363	89.6381	89.6517	89.6923	89.6732	89.6768	89.5979	89.5797	89.618	89.5317	97.2857	97.286	97.0619	100	98.0482	96.8528	97.1483	97.2144	95.8972	96.0519	97.1977	97.1299	97.2387	97.1465	96.1271	97.1291	97.2412	97.3109	95.8688	94.849	97.279	95.9714	95.9146	97.1332	97.1502
P. brasiliense S4.16.03.1C	91.5831	91.6797	91.6504	93.4179	93.3903	93.5749	93.3773	93.5127	93.391	93.2924	94.5857	90.9298	89.6444	89.5973	89.6149	89.6438	89.6096	89.7053	89.7003	89.6419	89.6645	89.5809	89.7526	89.5621	97.4753	97.3095	97.0408	97.1237	97.1344	96.864	96.993	97.1255	96.2405	96.2553	97.433	97.2301	97.2501	97.3541	96.3061	99.9966	97.2361	97.4095	96.1192	94.887	97.5509	96.1689	96.1622	97.3628	99.9813
P. brasiliense SX309	91.5755	91.6261	91.7057	93.4582	93.3222	93.2879	93.3261	93.5529	93.4133	93.2781	94.4197	90.9765	89.7325	89.6383	89.6638	89.6282	89.6967	89.7527	89.6871	89.6124	89.6571	89.5811	89.6695	89.6678	97.2416	97.2431	97.1017	97.2331	97.251	96.8709	97.1563	97.417	95.9812	96.0907	97.6632	97.3371	97.2511	97.5917	96.1786	97.3529	97.1893	97.2759	95.9846	94.8684	97.4239	96.052	96.07	97.1429	97.3342
P. brasiliense Y21	91.7176	91.743	91.7053	93.4729	93.3117	93.3383	93.3355	93.5368	93.4273	93.3426	94.4527	91.0069	89.6246	89.5992	89.6095	89.6107	89.6993	89.7472	89.8003	89.5436	89.6397	89.6022	89.6744	89.6347	97.2802	97.2105	97.0727	97.3364	97.3248	96.8615	97.1393	97.1888	95.9933	96.0746	97.5603	97.2685	97.1989	97.5238	96.2634	97.3452	97.1113	97.2859	96.0448	94.9326	97.3568	96.0989	96.016	97.129	97.2901
P. brasiliense Y29	91.7046	91.7003	91.7521	93.4545	93.2817	93.3506	93.3667	93.4981	93.4509	93.2948	94.3747	90.9763	89.6197	89.6355	89.6365	89.5842	89.6757	89.7277	89.6466	89.6298	89.5826	89.5634	89.6781	89.6134	97.2118	97.2178	96.9268	97.237	97.1473	96.754	96.9671	98.7531	95.9154	96.0298	97.2801	97.1214	97.1936	97.1527	96.1509	97.0607	98.1541	97.176	95.9864	94.9027	97.179	95.9267	95.9486	97.1041	97.0862
P. brasiliense Y3	91.699	91.6676	91.7352	93.4373	93.3527	93.4878	93.451	93.4748	93.4908	93.3907	94.5073	91.0707	89.6798	89.5739	89.556	89.6324	89.6122	89.6554	89.6809	89.609	89.6158	89.5849	89.643	89.5277	97.2216	97.2064	97.1116	97.1337	97.0843	96.8337	97.055	97.2262	96.118	96.0555	97.5712	97.2207	97.1717	97.6805	96.2595	97.3351	97.1709	97.2666	96.0313	94.91	97.4005	96.1509	96.0507	97.1408	97.3175
P. brasiliense Y31	91.7	91.7375	91.8336	93.4221	93.3098	93.451	93.3618	93.4281	93.4079	93.3488	94.5103	91.0334	89.6469	89.6363	89.6035	89.6154	89.6355	89.6313	89.6496	89.6393	89.6451	89.5597	89.5786	89.6114	97.1343	97.1334	97.0479	97.1934	97.0889	96.7908	97.0336	97.1613	96.0324	96.0294	97.5847	97.185	97.1262	97.6402	96.1514	97.2887	97.0953	97.1744	95.9593	94.8799	97.2622	96.0688	95.927	96.9776	97.2596
P. brasiliense Y49	91.6623	91.7099	91.7332	93.5497	93.4381	93.5947	93.445	93.5787	93.4691	93.412	94.6253	90.9548	89.6907	89.6574	89.6993	89.6301	89.7061	89.6649	89.787	89.6542	89.6292	89.6737	89.588	89.4666	97.2689	97.2079	97.1047	98.0482	100	96.7858	97.1068	97.1568	96.0825	96.0931	97.1202	97.1162	97.1569	97.1062	96.1157	97.0825	97.1755	97.243	95.9461	94.8416	97.1906	95.9874	95.9669	97.2362	97.1053
P. brasiliense Y52	91.7069	91.8001	91.7635	93.5244	93.3972	93.562	93.409	93.5013	93.5116	93.4462	94.5874	90.9705	89.7586	89.6238	89.6937	89.6973	89.785	89.7262	89.7201	89.7049	89.7539	89.6597	89.7826	89.6377	97.3577	97.2955	97.0612	97.1402	97.1714	96.918	97.091	97.1138	96.0377	96.1553	97.6977	97.3579	97.2633	97.6453	96.3866	97.4375	97.2831	97.3514	96.079	94.9489	97.4763	96.1613	96.0918	97.2166	97.4109
P. brasiliense Y60	91.6703	91.7075	91.7602	93.4493	93.4119	93.5133	93.3772	93.5259	93.3417	93.3734	94.4988	90.9941	89.664	89.5786	89.6601	89.6013	89.66	89.7249	89.6349	89.6949	89.6978	89.6098	89.6331	89.645	97.2618	97.2786	97.0764	97.2102	97.1916	96.905	97.0053	97.196	96.1506	96.1385	97.5959	97.2505	97.1931	97.6422	96.3009	97.4608	97.198	97.2799	96.0808	94.8904	97.4277	96.1843	96.1274	97.0738	97.4101
P. brasiliense Y62	91.7219	91.7495	91.749	93.4638	93.387	93.4928	93.3519	93.4384	93.4276	93.3178	94.5064	91.0203	89.6633	89.6092	89.582	89.6137	89.6949	89.6885	89.715	89.679	89.658	89.6118	89.6774	89.6318	97.1234	97.1742	97.0371	97.1947	97.1469	96.794	97.0724	97.2693	95.9919	96.1419	97.5865	97.2276	97.1164	97.5927	96.2081	97.2861	97.117	97.2006	95.9499	94.7819	97.3177	96.0468	95.936	97.0637	97.2747
P. brasiliense Y64	91.6573	91.667	91.7371	93.4279	93.3981	93.4126	93.3993	93.4436	93.46	93.3489	94.5477	90.9969	89.6756	89.6167	89.6758	89.6014	89.761	89.7138	89.7019	89.6613	89.6719	89.5514	89.6964	89.6602	97.3564	97.2738	97.1427	97.3447	97.2897	96.9064	97.147	97.2339	96.0734	96.2055	97.6378	97.2826	97.2103	97.6883	96.3309	97.3589	97.2562	97.3665	96.0671	94.9303	97.4247	96.1519	96.0415	97.1808	97.3996
P. brasiliense Y65	91.7508	91.7552	91.7851	93.5073	93.3011	93.3412	93.3646	93.4462	93.3609	93.3534	94.4705	90.9367	89.565	89.577	89.6142	89.519	89.6525	89.6885	89.6072	89.597	89.5031	89.5215	89.6041	89.6597	97.3293	97.3253	97.1133	97.3415	97.2209	96.978	97.1074	97.2657	96.0908	96.0743	97.3323	97.2349	97.4402	97.3653	96.1883	97.176	97.3061	97.3293	96.0207	94.9698	97.289	96.0859	95.9435	97.3673	97.2125
P. brasiliense YC Y46	91.6756	91.7141	91.7047	93.2876	93.2369	93.2187	93.2664	93.3096	93.3424	93.2005	94.406	90.9904	89.6153	89.5772	89.5833	89.5308	89.6131	89.6571	89.6071	89.5878	89.5914	89.5177	89.5998	89.5966	97.2225	97.1861	97.129	97.0818	97.1234	96.9148	96.918	97.0821	95.9827	96.0333	97.1576	97.1148	97.231	97.1452	96.126	97.1065	97.1435	97.2022	96.0251	94.9354	97.2553	96.0326	96.0086	97.2296	97.1027
P. cacticida ATCC 49481	83.3857	83.4392	83.3654	83.432	83.4466	83.3937	83.3984	83.4092	83.3795	83.4938	83.508	84.3828	83.1873	83.3106	83.3332	83.2393	83.1497	83.3101	83.2754	83.2498	83.2331	83.2177	83.1675	83.2014	83.7	83.5793	83.5634	83.6168	83.7415	83.6714	83.7279	83.8878	83.5405	83.6621	83.7762	83.7723	83.8146	83.7464	83.5577	83.7314	83.7372	83.6712	83.7321	83.7438	83.809	83.8011	83.5763	83.6321	83.7986
P. carotovorum B2	93.174	93.1988	93.2395	94.1897	94.1332	94.0666	94.0621	94.0904	94.1275	94.2146	93.1402	90.6006	89.8402	89.8306	89.7978	89.7551	89.8214	89.8394	89.7852	89.8069	89.7119	89.8512	89.5979	89.5168	93.702	93.7144	93.6646	93.7424	93.7917	93.6923	93.8819	93.7494	93.4411	93.4661	93.6483	93.7297	93.7511	93.6931	93.3493	93.7165	93.7514	93.6261	93.4337	92.6973	93.6701	93.4375	93.3634	93.7258	93.7118
P. carotovorum B5	93.1755	93.2483	93.2957	94.2083	94.2212	94.2891	94.2316	94.0928	94.2322	94.219	93.1458	90.5095	89.8458	89.8647	89.8407	89.7473	89.9022	89.9061	89.874	89.8599	89.7107	89.8142	89.5542	89.5289	93.5669	93.435	93.4593	93.4672	93.5349	93.4671	93.6967	93.5027	93.2483	93.2452	93.5938	93.6381	93.4538	93.5863	93.2896	93.6029	93.4994	93.4929	93.2552	92.5052	93.6211	93.2947	93.1807	93.49	93.5759
P. carotovorum DSM 30168	93.3465	93.3263	93.3357	94.2215	94.2225	94.2102	94.1795	94.2068	94.17	94.3351	93.0261	90.4863	89.7817	89.7934	89.8062	89.7751	89.8191	89.9097	89.9008	89.8779	89.7719	89.8956	89.542	89.5295	93.5411	93.4438	93.4433	93.5304	93.5863	93.5556	93.6748	93.5433	93.3327	93.3093	93.4854	93.5759	93.5843	93.4648	93.2693	93.524	93.5657	93.4763	93.3175	92.6494	93.5813	93.2938	93.3036	93.5497	93.4966
P. carotovorum ICMP 5702	93.3081	93.4111	93.3906	94.1784	94.303	94.1589	94.1288	94.1973	94.1909	94.3447	93.0033	90.4692	89.7297	89.7994	89.8559	89.7959	89.8275	89.9404	89.9324	89.8545	89.7944	89.8618	89.5847	89.5282	93.5389	93.4645	93.4738	93.5566	93.5695	93.5157	93.6305	93.5294	93.3391	93.2997	93.5145	93.5358	93.5607	93.4936	93.2622	93.4797	93.5431	93.4481	93.3417	92.6411	93.5646	93.3208	93.3446	93.5498	93.4777
P. carotovorum LMG 2410	93.3021	93.2703	93.3204	94.1797	94.0895	94.1032	94.0094	94.0241	94.0998	94.046	93.0256	90.4252	89.7987	89.7619	89.8066	89.7668	89.7916	89.8478	89.827	89.7442	89.7184	89.851	89.5863	89.5853	93.5444	93.4536	93.3786	93.5433	93.5398	93.4493	93.6557	93.5256	93.319	93.2713	93.4768	93.5984	93.5727	93.5389	93.3131	93.5011	93.553	93.5004	93.3568	92.5506	93.5852	93.2257	93.2521	93.5539	93.5694
P. carotovorum NCPPB 312	93.351	93.3187	93.3782	94.2186	94.2294	94.2979	94.1259	94.2039	94.1976	94.3578	93.1339	90.5183	89.7266	89.7985	89.8209	89.7846	89.8116	89.9504	89.8863	89.8531	89.7987	89.8668	89.5168	89.5242	93.5348	93.501	93.4046	93.5925	93.6178	93.5328	93.6683	93.5566	93.31	93.3453	93.5101	93.5939	93.5248	93.4697	93.2635	93.5704	93.5719	93.47	93.3126	92.6655	93.5929	93.2922	93.2723	93.5479	93.4761
P. carotovorum S1-A16	93.299	93.2468	93.2848	94.1592	94.0971	94.0876	94.0124	93.9412	94.0436	94.0365	93.0783	90.5679	89.7763	89.8142	89.9332	89.7708	89.8133	89.8755	89.8809	89.8074	89.741	89.8135	89.4099	89.521	93.455	93.5274	93.4833	93.5594	93.6285	93.5367	93.7378	93.5227	93.218	93.2623	93.4476	93.4931	93.5272	93.4674	93.2445	93.5549	93.531	93.4757	93.3565	92.5438	93.5347	93.2894	93.1905	93.4878	93.4913
P. carotovorum Y16	93.2779	93.3144	93.3892	94.2122	94.162	94.0597	94.1058	94.0842	94.1797	94.217	93.0179	90.5747	89.835	89.8072	89.7894	89.7294	89.8368	89.8133	89.7805	89.849	89.7409	89.8564	89.5903	89.4516	93.4627	93.4784	93.4876	93.5277	93.5656	93.5594	93.6168	93.5691	93.3615	93.2432	93.5198	93.6375	93.505	93.435	93.3249	93.5994	93.5213	93.5079	93.2403	92.6306	93.6019	93.3061	93.2594	93.4967	93.6388
P. carotovorum Y39	93.3129	93.3451	93.3557	94.154	94.2743	94.1909	94.1743	93.9299	94.1602	94.094	93.0701	90.4689	89.8278	89.8209	89.7684	89.796	89.826	89.8608	89.8448	89.8334	89.7562	89.7877	89.4275	89.5279	93.5719	93.432	93.4714	93.5501	93.5172	93.4876	93.7156	93.6936	93.2316	93.2334	93.5579	93.5764	93.5102	93.5374	93.2819	93.589	93.4477	93.5236	93.1944	92.5276	93.6339	93.2733	93.1304	93.4958	93.5551
P. fontis M022	88.3291	88.3318	88.3506	88.2632	88.2751	88.3377	88.2227	88.2413	88.225	88.1848	88.0955	88.0708	87.48	87.4474	87.4621	87.4176	87.4573	87.4599	87.4271	87.4877	87.4232	87.4405	87.4148	87.3638	88.2777	88.1929	88.3317	88.1912	88.2435	88.2056	88.2324	88.192	88.0515	88.2915	88.2811	88.1822	88.2698	88.2531	88.0109	88.2832	88.2463	88.1616	88.2336	87.985	88.1699	88.0492	88.1481	88.1554	88.1933
P. odoriferum NCPPB 3839	92.9511	92.9371	92.9093	93.5152	93.5349	93.5198	93.5026	93.3804	93.4882	93.4876	92.3697	90.1191	89.6023	89.5946	89.6395	89.5554	89.5459	89.6844	89.6294	89.6185	89.5603	89.5326	89.1883	89.2036	92.5041	92.4511	92.4924	92.5026	92.5532	92.5839	92.669	92.4937	92.4381	92.3386	92.5876	92.5387	92.5463	92.5476	92.2833	92.5794	92.4413	92.4919	92.3359	91.7205	92.5796	92.3036	92.2816	92.6269	92.5318
P. odoriferum NCPPB3841	92.9771	92.9061	92.9751	93.5535	93.4647	93.5968	93.3776	93.2648	93.5189	93.3961	92.4243	90.1301	89.4696	89.6097	89.5592	89.4689	89.5712	89.6172	89.64	89.4934	89.4802	89.4943	89.2605	89.1967	92.5165	92.4498	92.5657	92.4865	92.5752	92.6176	92.741	92.4819	92.5919	92.428	92.5638	92.5859	92.5483	92.4253	92.3735	92.5353	92.5142	92.5175	92.3548	91.7606	92.6395	92.3305	92.2462	92.5664	92.5159
P. odoriferum Q106	92.9909	93.0629	93.0529	93.4732	93.5219	93.506	93.4696	93.4553	93.5421	93.4243	92.4344	90.0331	89.5334	89.5251	89.5582	89.5496	89.4738	89.6165	89.5926	89.5113	89.3535	89.5644	89.2956	89.2463	92.5432	92.4484	92.4533	92.5344	92.5508	92.5982	92.62	92.5067	92.4707	92.3932	92.5331	92.6491	92.5415	92.5071	92.4366	92.5951	92.569	92.5207	92.3856	91.8051	92.6059	92.2786	92.2247	92.622	92.5188
P. odoriferum Q115	92.9851	93.0326	93.0217	93.5118	93.583	93.4558	93.4977	93.5277	93.4669	93.4732	92.3586	90.0391	89.5539	89.5765	89.544	89.5107	89.632	89.6444	89.6962	89.5157	89.5424	89.6147	89.3413	89.1946	92.5318	92.4674	92.5102	92.5883	92.5665	92.548	92.7076	92.5294	92.4229	92.415	92.497	92.5629	92.6071	92.5054	92.4651	92.5312	92.593	92.5083	92.444	91.8242	92.6501	92.3808	92.3289	92.5478	92.4884
P. odoriferum Q142	93.0071	93.064	93.0112	93.5012	93.5895	93.3962	93.5341	93.5155	93.4719	93.4824	92.3709	90.0462	89.5314	89.6183	89.5559	89.4951	89.6262	89.6345	89.6652	89.5087	89.4975	89.6079	89.2984	89.2192	92.5754	92.471	92.5507	92.6216	92.6275	92.5958	92.6992	92.5265	92.4342	92.4279	92.5586	92.5389	92.6542	92.5566	92.4498	92.5737	92.5773	92.5598	92.4496	91.8127	92.6455	92.375	92.3711	92.6068	92.5556
P. odoriferum Q166	92.9986	93.0531	93.0171	93.4893	93.5802	93.6199	93.5099	93.5595	93.5016	93.6046	92.4818	90.0359	89.496	89.5757	89.4527	89.5495	89.636	89.6542	89.6016	89.4855	89.434	89.574	89.3611	89.2766	92.5702	92.5345	92.506	92.6136	92.6022	92.622	92.6826	92.6098	92.4117	92.5297	92.5486	92.6715	92.5486	92.5749	92.4305	92.5347	92.5735	92.595	92.4172	91.8453	92.6715	92.3581	92.3367	92.6259	92.5922
P. odoriferum Q3	92.9054	92.9613	92.9476	93.4888	93.5502	93.5065	93.4667	93.311	93.413	93.4716	92.3288	89.9783	89.5033	89.5205	89.4477	89.5481	89.4883	89.5465	89.6228	89.4783	89.3977	89.5571	89.3502	89.2897	92.459	92.4723	92.5131	92.5136	92.5184	92.5027	92.5686	92.4695	92.2867	92.413	92.5427	92.5782	92.4905	92.4886	92.3279	92.5354	92.4774	92.462	92.391	91.7158	92.5873	92.3752	92.21	92.4884	92.4458
P. odoriferum Q32	92.9842	93.016	92.945	93.4375	93.4179	93.4029	93.3364	93.3279	93.5188	93.4326	92.3178	89.9459	89.5885	89.4991	89.5107	89.5453	89.5185	89.5956	89.5887	89.4958	89.5085	89.5159	89.2494	89.256	92.4963	92.5157	92.5387	92.5635	92.5688	92.5861	92.6646	92.5096	92.4632	92.4444	92.5781	92.6912	92.5554	92.5714	92.3784	92.546	92.5307	92.4622	92.4222	91.7746	92.6128	92.3544	92.3407	92.5742	92.5934
P. odoriferum Q40	92.9956	93.0706	93.0684	93.4918	93.5628	93.5501	93.4971	93.3958	93.4252	93.387	92.4374	90.0822	89.424	89.5645	89.5228	89.4494	89.5577	89.6323	89.6308	89.4848	89.3881	89.5038	89.3023	89.172	92.5122	92.5187	92.5238	92.5829	92.6161	92.631	92.6488	92.6355	92.4509	92.491	92.5331	92.7458	92.5656	92.6178	92.4334	92.5925	92.5621	92.5127	92.4323	91.822	92.65	92.3542	92.3177	92.6862	92.6339
P. odoriferum Q47	93.0824	93.0066	93.0752	93.5036	93.534	93.4567	93.3709	93.3809	93.4764	93.5541	92.3863	90.0412	89.543	89.5624	89.4977	89.5064	89.5216	89.5975	89.5661	89.5535	89.5383	89.5454	89.2346	89.203	92.5521	92.4976	92.5651	92.5848	92.5703	92.6202	92.6643	92.5601	92.3986	92.4095	92.5475	92.6709	92.5931	92.5831	92.3849	92.537	92.5329	92.5725	92.4202	91.762	92.6358	92.3313	92.3249	92.6301	92.5667
P. odoriferum S6	93.0539	93.0548	93.058	93.4837	93.6082	93.3265	93.3615	93.4677	93.5202	93.4399	92.3674	90.0686	89.5366	89.5632	89.4791	89.4536	89.5823	89.59	89.6012	89.5663	89.4352	89.5257	89.3401	89.3075	92.5478	92.4918	92.4326	92.5398	92.6049	92.4947	92.6397	92.5487	92.4696	92.3294	92.5224	92.5697	92.5759	92.516	92.4071	92.5397	92.4872	92.5226	92.3923	91.7025	92.5829	92.3818	92.3677	92.509	92.5119
P. odoriferum S6-2	93.0517	93.0483	93.0372	93.4988	93.427	93.3009	93.3473	93.2449	93.4589	93.3914	92.3735	90.1127	89.5196	89.549	89.4877	89.4501	89.5855	89.631	89.6019	89.5759	89.4757	89.4987	89.1641	89.2683	92.5456	92.5113	92.4746	92.5414	92.6013	92.51	92.6359	92.5436	92.4502	92.3272	92.5435	92.5995	92.5462	92.5349	92.3504	92.5315	92.4763	92.5334	92.3775	91.7205	92.5492	92.3502	92.3491	92.519	92.4674
P. odoriferum T4	92.9939	93.0257	93.052	93.499	93.4628	93.4342	93.4498	93.3928	93.4777	93.463	92.5039	90.0794	89.5312	89.5771	89.4997	89.5309	89.5591	89.5643	89.6359	89.544	89.4292	89.5075	89.3439	89.3817	92.4934	92.5099	92.5236	92.6858	92.5835	92.656	92.8782	92.6049	92.3516	92.4628	92.5398	92.6967	92.5131	92.5343	92.3432	92.5619	92.4902	92.525	92.3747	91.782	92.6806	92.429	92.3087	92.5266	92.5817
P. odoriferum T5	93.0532	93.055	93.0873	93.5032	93.5977	93.5952	93.511	93.4669	93.511	93.446	92.4678	90.0306	89.5064	89.5294	89.5337	89.522	89.6252	89.6998	89.6734	89.5321	89.4554	89.599	89.322	89.207	92.5115	92.4963	92.5497	92.5342	92.545	92.5867	92.6871	92.5709	92.3749	92.461	92.5733	92.7094	92.6078	92.6056	92.49	92.5114	92.5884	92.587	92.4325	91.7945	92.6656	92.3448	92.2922	92.7028	92.5854
P. parmentieri CFIA1002	88.3066	88.253	88.3731	88.7029	88.6321	88.6692	88.6478	88.7257	88.6215	88.5526	88.6409	88.4667	89.8309	89.838	89.973	89.8328	89.8878	89.8077	89.8712	89.9099	89.8833	89.9218	89.1169	89.1879	88.784	88.8437	88.7692	88.8652	88.8926	88.8745	88.6608	88.8176	88.8674	88.8834	88.8203	88.8259	88.8634	88.8144	88.6356	88.8007	88.9094	88.8467	88.816	88.7537	88.8695	88.8431	88.7167	88.789	88.7851
P. parmentieri IFB5427	88.2683	88.1969	88.3269	88.7246	88.6045	88.6131	88.6066	88.6448	88.6273	88.6981	88.6272	88.591	89.8013	89.8756	89.908	89.7652	89.9457	89.8293	89.8442	89.8863	89.9146	89.7931	89.2262	89.1774	88.919	88.8575	88.8332	88.8171	88.8204	88.8845	88.75	88.7841	88.7872	88.7801	88.9232	88.8903	88.9153	88.8348	88.691	88.8513	88.7916	88.8831	88.8438	88.7685	88.8842	88.8644	88.7538	88.8187	88.8787
P. parmentieri IFB5432	88.2715	88.2541	88.3326	88.6804	88.6478	88.6599	88.6278	88.6648	88.6084	88.6113	88.6943	88.579	89.7993	89.9367	89.8544	89.7997	89.8991	89.8565	89.8564	89.8348	89.8552	89.8325	89.1682	89.036	88.9323	88.7687	88.8875	88.8297	88.8836	88.8742	88.8073	88.8626	88.8027	88.799	88.7705	88.885	88.8635	88.8629	88.663	88.8903	88.8108	88.8676	88.8823	88.7171	88.8168	88.8396	88.7771	88.7483	88.8048
P. parmentieri IFB5441	88.2557	88.2638	88.4018	88.745	88.5905	88.6005	88.5595	88.6063	88.5446	88.4448	88.6311	88.6418	89.8717	89.8811	89.846	89.7619	89.9236	89.8326	89.8005	89.8475	89.8272	89.787	89.1747	89.1291	88.9576	88.7963	88.9032	88.8248	88.8681	88.8703	88.8356	89.0145	88.8403	88.887	88.8808	88.8784	88.8923	88.9341	88.5555	88.8019	88.9285	88.8471	88.8619	88.7515	88.9	88.9422	88.7988	88.8308	88.7238
P. parmentieri IFB5485	88.2747	88.2136	88.3157	88.6898	88.6199	88.5384	88.6296	88.6853	88.6393	88.5142	88.5033	88.5596	89.9324	89.9899	89.9712	89.8975	89.887	89.8647	89.8838	89.8611	89.9527	89.9051	89.2369	89.0874	88.9348	88.8662	88.8763	88.8908	88.9311	88.8108	88.7987	88.9522	88.755	88.7255	88.8371	88.9449	88.8087	88.8991	88.7059	88.7971	88.9425	88.9254	88.7815	88.6855	88.8133	88.8385	88.8382	88.8333	88.8135
P. parmentieri IFB5486	88.3054	88.3003	88.3579	88.6083	88.6013	88.5739	88.6483	88.5939	88.6454	88.4848	88.5819	88.5153	89.969	89.9686	89.9268	89.8204	89.9546	89.9047	89.9035	89.8728	89.9244	89.8009	89.124	89.1758	88.9471	88.889	88.8869	88.8921	88.9124	88.9538	88.7665	88.9459	88.8427	88.8544	88.8751	88.9217	88.9006	88.9207	88.6602	88.9905	88.9115	88.9097	88.8537	88.7601	88.8681	88.9385	88.7504	88.8408	88.9077
P. parmentieri IFB5597	88.2161	88.2085	88.2503	88.8814	88.6045	88.6638	88.5913	88.7138	88.7229	88.7412	88.5745	88.5363	89.7386	89.8192	89.779	89.8661	89.8332	89.778	89.7782	89.8172	89.8413	89.9376	89.1302	89.2505	88.8654	88.8559	88.8648	88.9341	88.9014	88.8592	88.8868	88.8631	88.8041	88.7686	88.8377	88.8343	88.8737	88.8165	88.7169	88.7675	88.8031	88.8877	88.9109	88.7774	88.8139	88.8225	88.776	88.7218	88.8415
P. parmentieri IFB5604	88.2456	88.2678	88.3264	88.7273	88.6708	88.6314	88.5788	88.7101	88.6686	88.5337	88.5393	88.5493	89.8718	89.8709	89.9377	89.8411	89.9535	89.8892	89.8333	89.88	89.9481	89.9105	89.1771	89.1402	88.9664	88.8209	88.8574	88.844	88.9192	88.8231	88.8452	88.8778	88.7765	88.8779	88.8892	88.8728	88.8867	88.8415	88.6729	88.8252	88.9275	88.9025	88.8307	88.735	88.8394	88.8393	88.8233	88.8215	88.8301
P. parmentieri IFB5605	88.26	88.2071	88.3453	88.7462	88.6857	88.658	88.6424	88.6547	88.6624	88.6588	88.7018	88.5627	89.8124	89.9062	89.8979	89.8084	89.9408	89.8198	89.8867	89.9168	89.8843	89.8147	89.1578	89.1212	88.9582	88.8961	88.8668	88.837	88.9361	88.8951	88.8238	88.7937	88.7716	88.8608	88.9156	88.8556	88.8809	88.8851	88.6558	88.8475	88.8433	88.8738	88.8832	88.7041	88.8488	88.9415	88.7837	88.7804	88.8528
P. parmentieri IFB5619	88.2243	88.2081	88.3044	88.7292	88.6582	88.5807	88.5544	88.5947	88.5138	88.5075	88.575	88.5444	89.9082	89.8889	89.9076	89.8282	89.8645	89.8376	89.8133	89.8517	89.9252	89.8165	89.1265	89.2338	88.8717	88.8288	88.8695	88.8442	88.8726	88.7924	88.846	88.9493	88.797	88.8262	88.7766	88.8463	88.7637	88.8287	88.5599	88.7214	88.8544	88.8776	88.9171	88.7695	88.8217	88.7855	88.7885	88.7978	88.775
P. parmentieri IFB5623	88.2424	88.2846	88.279	88.7504	88.63	88.5757	88.5482	88.5629	88.5451	88.5029	88.6395	88.6119	89.8683	89.9111	89.9978	89.8672	89.9093	89.8702	89.9334	89.7841	89.9206	89.8006	89.1367	89.1617	88.9521	88.9029	88.9488	88.8491	88.9064	88.9387	88.7643	88.9708	88.8267	88.8528	88.8895	88.7939	88.8927	88.9411	88.6153	88.8821	88.95	88.7971	88.8636	88.8075	88.8166	88.8788	88.8007	88.8666	88.8161
P. parmentieri IFB5626	88.3231	88.2864	88.4271	88.7129	88.6364	88.585	88.6261	88.6501	88.5813	88.5617	88.7068	88.5429	89.855	89.9112	89.8846	89.7978	89.9496	89.8326	89.9019	89.8394	89.8887	89.8179	89.2759	89.2558	89.0111	88.8481	88.9567	88.9112	88.9977	88.8565	88.824	88.807	88.8443	88.8614	88.9425	88.8924	88.9516	88.833	88.74	88.8115	88.8864	88.8697	88.8501	88.7398	88.8817	88.959	88.8016	88.749	88.8226
P. parmentieri IPO 1955	88.2072	88.1437	88.2878	88.7996	88.5577	88.6047	88.6346	88.81	88.6582	88.5346	88.5037	88.5096	89.8187	89.8703	89.8318	89.8471	89.7886	89.8514	89.7781	89.8486	89.8501	89.883	89.0911	89.1568	88.8831	88.8693	88.8714	88.7629	88.8396	88.8686	88.6984	88.8345	88.7853	88.8471	88.9029	88.8515	88.8653	88.9819	88.665	88.9162	88.9176	88.972	88.792	88.7169	88.7987	88.7692	88.8264	88.8601	88.9044
P. parmentieri PB20	88.2688	88.2116	88.3074	88.6945	88.5631	88.6709	88.569	88.7186	88.5986	88.6173	88.5894	88.4945	89.8799	89.9133	89.8722	89.8404	89.8099	89.8013	89.7845	89.8675	89.8892	89.8578	89.1623	89.1665	88.9324	88.8081	88.8205	88.8938	88.827	88.8285	88.8121	88.7509	88.6755	88.8216	88.8927	88.8084	88.7965	88.8264	88.6793	88.7944	88.8637	88.9342	88.7398	88.658	88.7819	88.7779	88.703	88.7881	88.828
P. parmentieri RNS 08-42-1A	88.2918	88.2457	88.3915	88.7212	88.6366	88.6395	88.6354	88.6819	88.6133	88.5704	88.6563	88.5473	89.7985	89.8599	89.8532	89.7906	89.8888	89.7235	89.8352	89.7962	89.8648	89.8032	89.1645	89.2026	88.8157	88.8243	88.8625	88.7642	88.8593	88.8729	88.7981	88.7707	88.7578	88.8363	88.8415	88.859	88.9085	88.9053	88.6802	88.8403	88.8336	88.8502	88.8389	88.7276	88.8368	88.9548	88.8324	88.7651	88.8182
P. parmentieri RNS08.42.1A	88.3691	88.3671	88.3998	88.5863	88.5848	88.5736	88.5209	88.5819	88.5982	88.4704	88.5719	88.5214	89.9193	89.9359	89.9826	89.8604	89.8963	89.8369	89.9096	89.8602	89.9436	89.8531	89.2212	89.2088	88.9412	88.8268	88.843	88.8259	88.912	88.9286	88.8677	88.9407	88.76	88.9026	88.8844	88.8686	88.9298	88.9366	88.5948	88.9436	88.8991	88.93	88.9089	88.8386	88.8986	88.8892	88.805	88.855	88.8994
P. parmentieri SCC3193	88.2381	88.207	88.33	88.7286	88.6182	88.7002	88.592	88.6247	88.5762	88.6214	88.6216	88.5745	89.7807	89.8328	89.8527	89.7921	89.8411	89.7892	89.8829	89.7814	89.8701	89.8393	89.1851	89.2405	88.9173	88.8951	88.8335	88.8426	88.8727	88.8795	88.6787	88.7527	88.9014	88.8299	88.8307	88.8805	88.849	88.8487	88.6448	88.8235	88.8276	88.8077	89.0383	88.7932	88.8398	88.8942	88.639	88.8565	88.8215
P. parmentieri SS90	88.2776	88.2151	88.3249	88.6679	88.6288	88.4637	88.583	88.6916	88.6386	88.5923	88.5451	88.4815	89.841	89.8908	89.8403	89.7827	89.8931	89.8494	89.8194	89.8673	89.7581	89.8307	89.1312	89.2081	88.7568	88.8643	88.7311	88.7781	88.9002	88.8142	88.8321	88.797	88.877	88.8315	88.9139	88.782	88.8831	88.9405	88.6734	88.8927	88.8165	88.7932	88.7565	88.7134	88.8918	88.7281	88.7871	88.8296	88.8498
P. parmentieri WPP163	88.1175	88.1197	88.19	88.6221	88.6095	88.5185	88.5531	88.5433	88.53	88.7057	88.5456	88.5398	89.741	89.7605	89.8427	89.7786	89.7825	89.7656	89.7675	89.6935	89.8119	89.8346	89.0552	89.2215	88.8525	88.8291	88.9193	88.9107	88.8691	88.886	88.9311	88.8924	88.8002	88.8114	88.8736	88.8095	88.8477	88.8885	88.6395	88.8599	88.8948	88.86	88.9017	88.7813	88.8293	88.8325	88.7471	88.8964	88.8186
P. parvum NCPPB 3395	91.6498	91.7055	91.6641	93.3683	93.391	93.4728	93.2124	93.3666	93.3009	93.2549	93.1743	90.3028	89.6788	89.6686	89.6817	89.5794	89.7047	89.738	89.8044	89.6206	89.6418	89.7274	89.3809	89.3522	93.8217	93.7519	93.7177	93.7206	93.685	93.7334	93.725	93.6901	93.5286	93.6072	93.8174	93.8209	93.7124	93.7464	93.48	93.8543	93.6269	93.8356	93.5081	92.9943	93.8607	93.5083	93.5613	93.7963	93.8801
P. peruviense A350-S18-N16	89.1261	89.0986	89.1434	89.5728	89.4885	89.4392	89.4618	89.4275	89.5117	89.4105	89.4261	89.1345	93.7	93.7661	93.7265	93.6767	93.6675	93.7139	93.723	93.7326	93.6053	93.7214	92.1349	92.1391	89.8387	89.7699	89.7057	89.6801	89.7839	89.7002	89.7535	89.6463	89.6607	89.6783	89.7399	89.7618	89.7597	89.7314	89.5625	89.7766	89.7311	89.808	89.6826	90.2349	89.7347	89.7259	89.6669	89.8348	89.8018
P. peruviense A97-S13-F16	89.2023	89.2378	89.2097	89.5735	89.5112	89.3193	89.4243	89.4853	89.5404	89.5365	89.3991	89.2143	93.6895	93.7464	93.7393	93.6246	93.7627	93.6525	93.7213	93.7708	93.6261	93.6479	92.1886	92.1355	89.7475	89.8091	89.6793	89.7158	89.7302	89.7751	89.6936	89.6002	89.7187	89.7515	89.716	89.8728	89.7876	89.7664	89.5813	89.8855	89.8101	89.7597	89.7216	90.2984	89.7392	89.7409	89.7159	89.8307	89.7888
P. peruviense IFB5232	89.2117	89.1586	89.1351	89.5575	89.5702	89.4763	89.3901	89.6437	89.4646	89.4799	89.4425	89.1605	93.9559	93.9665	93.8825	93.8687	93.9633	93.9188	93.9157	93.9548	93.8946	93.8989	92.1865	92.189	89.8995	89.8309	89.7251	89.7931	89.7908	89.8385	89.7544	89.8219	89.7792	89.7523	89.7975	89.8567	89.8116	89.825	89.6263	89.8866	89.8151	89.8736	89.8206	90.271	89.81	89.7374	89.826	89.8521	89.9728
P. peruviense UGC32	89.1554	89.2138	89.2131	89.5454	89.6011	89.5681	89.4835	89.6269	89.5105	89.4707	89.6084	89.1871	93.9117	93.9883	93.8914	93.8791	93.956	93.9057	93.924	93.9794	93.9282	93.9098	92.1836	92.1098	89.9364	89.8593	89.7497	89.8187	89.881	89.8055	89.7659	89.7883	89.7195	89.7722	89.8305	89.8695	89.8626	89.8553	89.6332	89.9311	89.9026	89.8681	89.8289	90.325	89.7591	89.7467	89.8099	89.7872	89.8968
P. polaris F109	91.7555	91.7952	91.7888	93.3963	93.3429	93.4177	93.3985	93.3337	93.3987	93.2399	93.4913	90.524	89.757	89.6968	89.7052	89.6836	89.7556	89.7352	89.7821	89.6786	89.6358	89.6287	89.5219	89.4592	94.1924	94.1884	94.1964	94.2055	94.2095	94.129	94.1053	94.1079	93.9252	94.0512	94.2601	94.2387	94.1714	94.2172	93.7123	94.3072	94.1568	94.1218	94.0019	93.1719	94.2786	93.8725	93.9279	94.1437	94.2896
P. polaris NAK 226	91.8738	91.7883	91.7852	93.4143	93.4405	93.3825	93.293	93.4024	93.4022	93.3399	93.3965	90.5287	89.6898	89.7329	89.7485	89.7372	89.7253	89.7983	89.7015	89.6762	89.7141	89.6802	89.5643	89.5467	94.306	94.2211	94.1703	94.1743	94.2001	94.089	94.1883	94.1371	93.9364	94.0209	94.2126	94.1047	94.2023	94.1313	93.7154	94.2454	94.2079	94.2672	94.0034	93.191	94.2998	93.9731	93.978	94.2667	94.2701
P. polaris NIBIO1392	91.8305	91.9094	91.9095	93.3867	93.3245	93.3071	93.2622	93.3376	93.2901	93.2611	93.4369	90.6681	89.7233	89.7834	89.7852	89.6611	89.7812	89.7849	89.7653	89.6975	89.7521	89.6653	89.4914	89.4865	94.2384	94.1761	94.1546	94.0348	94.2018	94.0261	94.0085	94.0218	93.863	93.9511	94.2411	94.2839	94.1476	94.1949	93.7353	94.316	94.1391	94.2136	93.9509	93.1963	94.2895	94.0437	93.8315	94.2679	94.2888
P. polaris S4.16.03.2B	91.775	91.773	91.7561	93.526	93.4396	93.4927	93.3966	93.4154	93.4249	93.5164	93.5513	90.5426	89.7064	89.6953	89.6805	89.6661	89.6522	89.7717	89.693	89.5926	89.6082	89.784	89.5517	89.5627	94.26	94.1891	94.221	94.1325	94.1892	94.0449	94.1285	94.1673	93.9649	94.0477	94.2698	94.1605	94.2254	94.2364	93.7685	94.2212	94.2517	94.2303	94.0155	93.1815	94.3059	94.0371	93.9096	94.2551	94.1672
P. polaris SS28	91.8519	91.8098	91.8285	93.4247	93.4357	93.4009	93.3023	93.4558	93.426	93.4044	93.4855	90.5065	89.813	89.7754	89.7636	89.8163	89.7717	89.8239	89.8752	89.773	89.7772	89.763	89.5668	89.5372	94.2626	94.1937	94.1521	94.2209	94.2187	94.0853	94.0987	94.0554	94.0081	94.0323	94.2403	94.1444	94.1986	94.2229	93.7844	94.244	94.1659	94.108	93.9848	93.2042	94.301	94.0077	93.9629	94.2455	94.1849
P. polonicum DPMP315	89.5239	89.5621	89.587	90.0558	89.8887	89.985	89.9646	89.7952	89.8895	89.9332	89.5792	89.0518	89.6238	89.5982	89.5245	89.6326	89.5724	89.5981	89.5225	89.5299	89.6489	89.5462	89.0323	89.0539	89.8299	89.6738	89.7154	89.7481	89.7592	89.7456	89.84	89.8706	89.7097	89.5597	89.6738	89.7089	89.7332	89.7045	89.5793	89.5893	89.8056	89.6344	89.681	89.4334	89.7876	89.5892	89.5038	89.7904	89.6021
P. punjabense IPO 3715	88.4343	88.5167	88.5436	89.0595	89.0299	88.8439	88.9417	88.8812	88.8985	88.7835	88.9505	89.0076	89.7016	89.6714	89.7036	89.5455	89.716	89.6784	89.6025	89.6465	89.6027	89.4953	89.1059	89.0757	89.4557	89.3684	89.4988	89.4301	89.3816	89.3688	89.4307	89.4399	89.2972	89.3055	89.4332	89.4218	89.443	89.4217	89.1514	89.3858	89.4899	89.3122	89.3453	89.1798	89.3794	89.3355	89.1653	89.4473	89.3321
P. punjabense SS95	88.5968	88.4309	88.4793	89.1121	89.1055	88.9728	88.9747	88.9731	88.8763	89.0641	89.073	89.0119	89.5746	89.5202	89.6961	89.5171	89.5358	89.5386	89.5816	89.5222	89.5262	89.6237	88.9551	89.0531	89.5258	89.6219	89.5283	89.4727	89.5636	89.4389	89.5644	89.5197	89.392	89.4415	89.4323	89.4763	89.5385	89.5284	89.3611	89.4936	89.638	89.4638	89.3408	89.2341	89.4933	89.2386	89.3295	89.4874	89.5032
P. versatile 14A	92.956	92.9651	93.0249	94.6014	94.5966	94.5558	94.5664	94.3983	94.6559	94.4506	93.1082	90.3226	89.7489	89.7805	89.6659	89.7288	89.7274	89.7487	89.6907	89.6825	89.7491	89.7505	89.3928	89.4439	93.0666	92.9981	93.0177	93.0912	93.1438	93.074	93.1509	93.0063	92.79	92.9364	93.0652	93.094	93.0005	93.0456	92.9072	92.9695	92.9766	93.0086	92.8148	92.1906	93.0576	92.8851	92.7494	92.9963	93.0397
P. versatile 3-2	92.9936	93.0306	93.1439	94.5375	94.6274	94.5942	94.4736	94.3624	94.5578	94.4283	93.118	90.3424	89.7349	89.7551	89.7655	89.6615	89.8084	89.7959	89.8007	89.7885	89.7379	89.7364	89.4457	89.4137	93.0261	93.0444	93.053	93.0201	93.0834	93.0931	93.181	93.0163	92.8738	92.9003	93.0734	93.1907	93.0977	93.1087	92.951	93.1278	93.0332	92.9677	92.9116	92.2163	93.1778	92.8882	92.8341	93.0768	93.0782
P. versatile A67-S18-O15	93.0691	93.0444	93.0603	94.3643	94.463	94.2563	94.2153	94.36	94.4035	94.38	92.8905	90.3488	89.736	89.6993	89.6998	89.6893	89.7357	89.8002	89.7881	89.7149	89.7122	89.7389	89.4791	89.4575	92.9166	92.9695	92.9257	92.9701	92.9874	93.005	93.0808	93.036	92.8673	92.7636	93.0484	93.0634	92.9867	92.969	92.864	93.021	93.0632	93.0178	92.8333	92.1831	93.0685	92.8315	92.7457	92.9815	93.0016
P. versatile A69-S13-O15	92.9507	93.0263	93.071	94.3871	94.5495	94.4347	94.2554	94.4082	94.5009	94.2731	92.935	90.324	89.7796	89.7949	89.7712	89.7886	89.8356	89.8582	89.8724	89.7395	89.7954	89.7819	89.5706	89.4089	93.0422	92.9693	92.9657	92.9844	93.1096	93.0394	93.0748	93.0048	92.8339	92.8414	92.9713	92.9744	92.9537	92.9904	92.906	93.071	92.9553	93.0158	92.814	92.2419	93.0806	92.828	92.7781	92.9962	93.0418
P. versatile A75-S21-O15	92.9239	92.9329	92.9241	94.509	94.5605	94.4767	94.3888	94.4001	94.5547	94.441	93.0541	90.3225	89.7394	89.7534	89.7231	89.7194	89.6968	89.8157	89.7558	89.7738	89.7654	89.6521	89.3679	89.4662	93.1118	93.0612	93.0401	93.029	93.1021	93.0834	93.1391	93.0384	92.8442	92.8354	92.9982	93.1063	92.9878	93.0589	92.8021	93.0938	93.0343	93.0888	92.8784	92.2118	93.1055	92.7838	92.7978	93.0326	93.0722
P. versatile CFBP1552	92.9803	93.0287	93.0712	94.3455	94.5085	94.2982	94.2463	94.3907	94.5134	94.3521	92.8985	90.2694	89.7162	89.7319	89.7591	89.7097	89.7652	89.8462	89.8341	89.8004	89.7077	89.7601	89.4608	89.3757	92.9495	92.9177	92.9262	92.9811	92.9457	93.0523	93.1193	93.0196	92.7947	92.8372	93.0487	93.0166	92.9505	92.9757	92.8448	93.1072	93.0216	93.129	92.8472	92.2489	93.1032	92.8547	92.7807	92.9898	93.097
P. versatile CFBP5663	93.0543	93.0592	93.0281	94.4597	94.4634	94.5529	94.5491	94.2766	94.4904	94.4557	93.1016	90.2916	89.7196	89.6985	89.701	89.7078	89.7734	89.7123	89.8094	89.727	89.7565	89.6745	89.4511	89.3812	92.8921	92.9041	92.9307	92.8933	93.0056	93.0363	93.1198	92.959	92.8145	92.8506	93.0824	93.0658	92.9621	93.0124	92.7358	93.0905	92.9604	92.9652	92.8168	92.2081	93.0461	92.909	92.78	93.0175	93.0621
P. versatile CFBP6051	93.09	93.0784	93.1231	94.626	94.6605	94.5759	94.4572	94.5343	94.5586	94.5183	93.0671	90.3748	89.7646	89.7415	89.7875	89.8173	89.7575	89.9229	89.7843	89.7426	89.7817	89.8032	89.4124	89.4782	93.1796	93.1309	93.2408	93.1578	93.2968	93.2459	93.2067	93.1379	92.9654	92.9176	93.2044	93.1687	93.2069	93.1157	92.9763	93.157	93.1943	93.1535	92.9265	92.3632	93.2819	92.971	92.8595	93.2187	93.1886
P. versatile Ecc71	93.1133	93.1486	93.2039	94.4944	94.62	94.6889	94.461	94.4789	94.5534	94.404	93.1365	90.2707	89.8202	89.7696	89.7388	89.8159	89.8273	89.8773	89.8835	89.7926	89.7537	89.8168	89.5527	89.482	93.0283	93.0632	93.0188	93.0496	93.1201	93.0672	93.0742	93.0524	92.8036	92.9406	93.0838	93.1498	92.9753	93.047	92.9383	93.0891	93.0305	93.0556	92.8498	92.262	93.1363	92.8803	92.7934	93.039	93.0884
P. versatile F018	93.1148	93.1035	93.1238	94.5601	94.5387	94.4898	94.3966	94.3385	94.4708	94.4039	92.9948	90.3006	89.7248	89.7991	89.8059	89.7108	89.8612	89.8151	89.7987	89.7694	89.7072	89.6871	89.4199	89.5431	93.0329	93.0114	92.9342	92.9468	93.1075	93.0525	93.1485	92.9933	92.8271	92.74	93.0719	93.1117	93.0075	93.0802	92.8	93.0331	92.9734	93.0175	92.8476	92.1823	93.172	92.7879	92.7305	93.0475	93.0998
P. versatile F131	93.1121	93.1157	93.0452	94.371	94.4972	94.466	94.3379	94.4544	94.4817	94.5283	92.9886	90.3335	89.7608	89.7914	89.7321	89.7558	89.6982	89.9199	89.8452	89.775	89.7863	89.6861	89.5106	89.5361	93.0079	92.9693	93.0146	93.0341	93.0525	93.038	93.1797	93.0207	92.8664	92.8979	93.0657	92.9887	93.0242	93.0379	92.8157	93.0359	92.9955	93.0152	92.9166	92.1483	93.0997	92.7338	92.7686	93.1009	93.0572
P. versatile F135	93.0333	93.0878	93.123	94.5504	94.5939	94.6381	94.5001	94.4816	94.571	94.4086	93.1679	90.3031	89.8077	89.7959	89.734	89.7652	89.8746	89.8688	89.9344	89.824	89.8444	89.7733	89.5668	89.4662	93.015	93.038	93.0014	93.0844	93.1365	93.1222	93.1663	93.0578	92.8938	92.92	93.1458	93.1576	93.0491	93.1432	92.8661	93.1525	93.05	93.0209	92.8806	92.2343	93.1299	92.8717	92.793	93.0428	93.1333
P. versatile F16	92.9042	93.0034	92.9992	94.3732	94.541	94.5164	94.4405	94.3384	94.5205	94.418	93.0469	90.2796	89.7602	89.6992	89.6638	89.7161	89.8302	89.8306	89.8179	89.7239	89.713	89.7987	89.4522	89.3466	92.8974	92.9186	92.9412	92.9949	93.0333	93.0583	93.0336	92.9415	92.826	92.7356	93.0119	93.0467	92.9964	92.989	92.7975	92.9781	93.0056	92.8955	92.7848	92.1926	93.0759	92.8024	92.632	93.0167	93.0517
P. versatile NAK 227	93.0765	93.0825	93.1246	94.4933	94.552	94.3969	94.3149	94.2954	94.5982	94.3325	92.9445	90.2085	89.6949	89.7116	89.6845	89.7681	89.7627	89.8686	89.8103	89.7222	89.7272	89.7309	89.5191	89.4086	92.9676	93.0003	93.0331	92.9871	93.0813	93.0825	93.1466	92.991	92.9117	92.8167	93.0034	93.0819	93.0715	93.0615	92.8279	93.0689	92.9976	92.9977	92.92	92.2325	93.0781	92.8931	92.7719	93.0555	93.1042
P. versatile NAK 93	93.0433	93.047	93.2045	94.6168	94.6928	94.6161	94.4755	94.5902	94.6286	94.4437	93.1581	90.3665	89.8386	89.786	89.8137	89.7908	89.7539	89.9258	89.8098	89.7259	89.78	89.8035	89.4751	89.5168	93.2052	93.1621	93.2628	93.1617	93.2806	93.2258	93.2634	93.1973	92.9949	92.9487	93.2034	93.1691	93.2235	93.0943	92.9696	93.1417	93.1631	93.1421	92.9595	92.3379	93.2678	92.9771	92.8727	93.2041	93.1707
P. versatile NAK 94	93.0813	93.0868	93.1244	94.4974	94.5275	94.4039	94.3782	94.3271	94.4949	94.3716	92.9679	90.2875	89.7874	89.8104	89.7778	89.7318	89.8188	89.8464	89.8715	89.7864	89.7838	89.7227	89.4032	89.4755	93.0583	92.9953	92.9754	92.9371	93.023	93.0358	93.1516	92.9332	92.8237	92.7707	93.0879	93.1058	92.9884	93.0667	92.8143	93.079	92.9635	93.0093	92.8455	92.2361	93.0807	92.9532	92.7157	93.0431	93.084
P. versatile PB69	93.0788	93.0672	93.0608	94.4627	94.4675	94.3435	94.2924	94.2488	94.3958	94.3139	92.8178	90.2774	89.7755	89.7013	89.7461	89.7901	89.8188	89.8436	89.9321	89.8302	89.7842	89.845	89.4608	89.3971	92.992	92.935	92.9352	92.9456	93.0391	93.0153	93.1307	93.0358	92.8138	92.7197	93.1077	93.0356	93.0376	93.0542	92.82	93.1008	93.0325	93.0216	92.7848	92.2686	93.1193	92.8434	92.6926	92.9789	93.0858
P. versatile PB70	93.061	93.0843	93.0789	94.4652	94.4555	94.6005	94.3757	94.3556	94.5081	94.2916	93.0467	90.2911	89.759	89.7846	89.7972	89.6972	89.8394	89.8261	89.8698	89.804	89.7744	89.7626	89.5345	89.424	92.9536	92.9019	92.9656	92.9111	92.9711	93.0466	93.0945	92.9442	92.7825	92.8545	93.0737	93.0447	92.9604	93.0455	92.8382	93.0856	92.9652	93.0266	92.8098	92.279	93.137	92.8063	92.6851	92.9089	93.0547
P. versatile RMIT1	93.0919	92.9742	93.0268	94.599	94.5715	94.6035	94.3991	94.3151	94.5538	94.3124	92.9655	90.341	89.656	89.6901	89.659	89.663	89.6654	89.7852	89.8284	89.677	89.6962	89.6651	89.4528	89.5507	93.0579	92.9812	92.9495	93.0589	93.0936	93.0008	93.1602	93.0262	92.8913	92.7548	92.9683	93.0572	93.0791	93.0603	92.8822	93.0536	93.0123	93.0054	92.898	92.2058	93.1081	92.8436	92.8105	93.1262	93.0504
P. versatile S4.16.03.3F	93.132	93.0719	93.099	94.4347	94.5233	94.5821	94.3221	94.4127	94.4895	94.4553	93.0749	90.2952	89.7251	89.8081	89.7044	89.7767	89.7792	89.8151	89.8878	89.8045	89.7535	89.8112	89.5211	89.4283	93.049	92.9806	93.0082	93.0731	93.1082	93.0553	93.1166	93.0636	92.8281	92.9339	92.9959	93.0363	93.0162	93.0925	92.9341	93.0904	93.0645	93.0701	92.8728	92.2261	93.0816	92.8626	92.814	93.0209	93.0626
P. versatile S4.16.03.3I	93.098	93.0485	93.0974	94.4433	94.4791	94.551	94.2843	94.3786	94.4379	94.3473	92.9953	90.3065	89.7536	89.7619	89.7936	89.7639	89.7865	89.871	89.8627	89.7605	89.7721	89.78	89.467	89.4731	93.0643	92.9695	92.962	93.0286	93.0432	93.0705	93.1474	93.102	92.8289	92.8265	93.0427	93.0316	93	93.016	92.8983	93.0508	93.0404	93.0336	92.9214	92.2012	93.1082	92.9057	92.8271	93.0484	93.1211
P. versatile S4.16.03.3K	93.1431	93.0465	93.082	94.46	94.4832	94.5134	94.3141	94.3482	94.5089	94.4326	92.9876	90.2788	89.7453	89.7597	89.7591	89.7682	89.7784	89.8561	89.8344	89.7791	89.7813	89.7845	89.5086	89.4539	93.079	92.9863	93.0411	93.0396	93.0731	93.0283	93.1164	93.042	92.8498	92.858	93.0744	93.0301	92.9966	93.0252	92.8894	93.0641	93.0239	93.0004	92.8608	92.2171	93.0979	92.8437	92.8254	93.0279	93.0956
P. versatile SCC1	93.0169	93.0516	93.0958	94.465	94.4864	94.6039	94.3788	94.3701	94.4855	94.3908	93.1015	90.3223	89.8194	89.8316	89.8083	89.778	89.8161	89.8384	89.8325	89.807	89.8098	89.7736	89.5697	89.5271	93.0803	92.913	93.014	92.964	93.03	93.0551	93.1456	93.0724	92.7833	92.9419	93.0066	93.067	93.0205	93.0211	92.8737	93.028	93.0347	92.9848	92.8128	92.2497	93.0894	92.8985	92.7026	92.9385	93.038
P. versatile SS96	93.1314	93.0849	93.1237	94.5249	94.5955	94.6249	94.4779	94.3598	94.5175	94.3893	93.0972	90.3057	89.7272	89.7435	89.6864	89.8222	89.7738	89.8386	89.8242	89.7301	89.7199	89.7635	89.4338	89.3888	92.967	93.0312	93.0116	93.0339	93.0845	93.0781	93.1857	93.0375	92.8328	92.9099	93.1267	93.1294	93.0002	93.1442	92.8463	93.0802	93.0774	92.9925	92.8884	92.1888	93.1427	92.8086	92.7696	93.0388	93.0666
P. wasabiae NCPPB 3701	88.4107	88.3863	88.4028	88.7693	88.7663	88.6565	88.6417	88.7259	88.8354	88.5964	88.496	88.3793	89.9839	90.1008	90.0599	89.958	90.089	90.0408	90.0141	90.1233	89.9112	90.0684	89.2884	89.2577	88.9321	88.8645	88.868	88.9577	88.8457	88.9656	88.983	88.9789	88.8353	88.9261	89.02	88.9315	88.9396	88.9781	88.775	88.9141	88.9847	88.8513	88.9917	88.8212	88.9372	88.8924	88.8886	88.9835	88.8838
P. wasabiae NCPPB3702	88.3963	88.3686	88.4016	88.7534	88.7337	88.8207	88.6969	88.6944	88.8066	88.7011	88.621	88.3811	90.0019	90.0877	90.0764	89.9618	90.0881	90.0131	90.0599	90.1265	89.9757	90.0938	89.294	89.239	88.9332	88.8737	88.8778	88.963	88.8641	88.9627	88.9702	88.9377	88.8639	88.8838	89.0445	88.8911	89.0122	88.9635	88.7481	88.8973	88.9078	88.8745	89.0061	88.8375	88.9305	88.8946	88.8565	88.9065	88.8971
P. zantedeschiae 9M	88.7929	88.7164	88.8049	89.0571	89.118	89.0032	88.9569	89.1426	89.0335	88.961	88.9609	89.4594	91.3196	91.2922	91.235	91.2504	91.3277	91.3263	91.2846	91.3018	91.2533	91.329	91.4032	91.2537	89.2761	89.2731	89.2836	89.2365	89.4286	89.2958	89.3206	89.3205	89.4264	89.4032	89.2539	89.3101	89.3532	89.3425	89.1887	89.3219	89.3823	89.2239	89.3537	89.3697	89.327	89.3204	89.2325	89.2945	89.316
P. zantedeschiae PC2	88.6983	88.7161	88.7708	88.9251	89.0036	88.9732	88.9734	88.9458	88.9811	88.832	88.9464	89.4664	91.2663	91.3575	91.3477	91.205	91.2836	91.2748	91.3242	91.3063	91.2142	91.2438	91.2107	91.2005	89.2674	89.2325	89.2121	89.239	89.3223	89.2148	89.2178	89.2292	89.3536	89.2434	89.154	89.2447	89.3962	89.1537	89.0805	89.2892	89.3482	89.2185	89.299	89.2927	89.2236	89.2247	89.3218	89.2961	89.2757
Unknown NAK 253	91.8493	91.8986	91.8365	93.0738	93.1345	93.0282	92.9829	93.1254	93.0955	93.1017	93.3912	90.7211	89.6521	89.5894	89.6146	89.5579	89.6248	89.7019	89.6063	89.6269	89.6067	89.6549	89.586	89.5791	94.845	94.7872	94.8289	94.6561	94.7798	94.669	94.6413	94.718	94.581	94.5969	94.8169	94.8138	94.8121	94.7257	94.2564	94.9706	94.822	94.7655	94.6273	93.7463	94.8673	94.5604	94.6019	94.8081	94.9551
[truncated: 148 more columns]

## Sheet: Table S4
Table S4. Selection of 17 housekeeping genes for MLSA.
Gene name	Total hits	Found in number of genomes	All 197 genes in same homology group?	Gene length range	Length of 197 selected genes per name (frequency)	Maximum number of trimmed bases of nucleotide sequences		Sites in (trimmed) prealigned nucleotide sequences
						Start	End	Variable	Informative
acnA	197	197	Yes	2673	2673 (197x)	0	0	1078	872
atpD	198	197	Yes	1383	1383 (197x)	0	0	248	165
dnaA	197	197	Yes	1329-1398	1329 (8x), 1398(189x)	69	0	368	302
dnaJ	208	197	Yes	225-1143	1119 (1x), 1125 (3x), 1128 (1x), 1131 (1x), 1134 (2x), 1137 (178x), 1140 (10x), 1143 (1x)	0	0	335	245
dnaX	197	197	Yes	801-2130	801 (1x), 2025 (1x), 2046 (1x), 2052 (4x), 2058 (7x), 2064 (23x), 2067 (1x), 2073 (104x), 2076 (14x), 2079 (1x), 2088 (36x), 2130 (4x)	1335	0	327	246
gapA	197	197	Yes	996	996 (197x)	0	0	209	153
gyrA	197	197	Yes	2640-2721	2640 (192x), 2646 (1x), 2721 (4x)	0	0	856	634
gyrB	197	197	Yes	2418-2520	2418 (191x), 2496 (2x), 2517 (2x), 2520 (2x)	0	0	952	658
mdh	197	197	Yes	936-939	936 (37x), 939 (160x)	0	3	302	224
mtlD	197	197	Yes	1101-1206	1101 (1x), 1149 (195x), 1206 (1x)	57	36	440	323
pgi	198	197	Yes	1650	1650 (197x)	0	0	532	431
proA	222	197	Yes	210-1254	1254 (197x)	0	0	527	431
recA	197	197	Yes	1071-1074	1071 (1x), 1074 (196x)	0	0	322	275
recN	192	191	No	111-1662	-	-	-	-	-
rho	197	197	Yes	1260-1413	1260(141x), 1353(54x), 1413(2x)	153	0	275	222
rpoA	199	197	Yes	498-990	990 (197x)	0	0	91	63
rpoS	204	197	Yes	990-2424	990 (3x), 993 (192x), 996 (2x)	0	0	279	192

## Sheet: Table S5
Table S5. Pearson correlation between differrent phylogentic distances
	ANI	Gene distance	K-mer distance	SNP distance
ANI	1	0.81686	0.996428	0.996
Gene distance	0.81686	1	0.852567	0.803
K-mer distance	0.996428	0.852567	1	0.99
SNP distance	0.995662	0.803254	0.990455	1

## Sheet: Table S6
Table S6. Number of shared and specific homology groups and functional annotations for different Pectobacterium species
		Pairwise comparisons
Species name	Number of strains	ANI scores	Core SNP distances	K-mer distances	Gene distances	Unshared homology groups	Shared homology groups*	Specific homology groups**	Exclusive homology groups***	Specific functional annotations**
Unknown	1	-	-	-	-	-	87	87	87	9
P. aroidearum	1	-	-	-	-	-	108	108	108	26
P. cacticida	1	-	-	-	-	-	485	485	485	95
P. fontis	1	-	-	-	-	-	188	188	188	12
P. parvum	1	-	-	-	-	-	163	163	163	11
P. polonicum	1	-	-	-	-	-	96	96	96	2
P. betavasculorum	2	99.43	0.0120251	0.0137115	0.14835	667	3829	168	338	34
P. punjabense	2	98.69	0.0273128	0.0237957	0.15541	709	3853	59	205	1
P. wasabiae	2	99.99	2.2e-06	3.65e-05	0.00155	7	4522	199	201	30
P. zantedeschiae	2	98.47	0.0304428	0.0268326	0.15615	757	4091	117	319	9
P. actinidiae	3	99.97-99.99	0.0000397 - 0.0000817	0.0000681 - 0.0001083	0.00944 - 0.01364	40 - 58	4188	99	126	11
P. peruviense	4	97.63-99.99	0.0000022 - 0.0658616	0.0000613 - 0.0366424	0.00735 - 0.15702	31 - 727	3877	25	197	2
P. polaris	5	95.86-96.96	0.0744316 - 0.0788725	0.0487900 - 0.0524311	0.19858 - 0.26293	952 - 1317	3500	0	493	0
P. aquaticum	8	95.72-98.99	0.0246889 - 0.1177484	0.0177454 - 0.0637884	0.14385 - 0.28925	620 - 1356	3109	9	623	1
P. carotovorum	9	97.13-99.99	0 - 0.0755966	0.0000332 - 0.0454384	0.00635 - 0.22563	27 - 1095	3572	1	399	0
P. atrosepticum	10	98.76-99.99	0 - 0.0312762	0.0011870 - 0.0224710	0.02670 - 0.17679	118 - 856	3870	52	486	8
P. odoriferum	14	98.60-99.99	0 - 0.0287231	0.0000452 - 0.0270873	0.00451 - 0.25723	20 - 1370	3617	46	931	17
P. parmentieri	19	98.85-99.99	0 - 0.0235373	0.0001756 - 0.0227225	0.01022 - 0.23128	44 - 1211	3830	53	966	12
P. versatile	24	97.56-99.99	0 - 0.0594401	0.0000035 - 0.0404776	0.00318 - 0.23049	16 - 1152	3454	0	841	0
P. brasiliense	87	93.87-99.99	0 - 0.1617394	0.0000265 - 0.0897243	0.00158 - 0.41324	7 - 2251	2815	0	3964	0
* Found in all members of a single species
** Found in all members of a single species and missing in other species
*** Found in at least one member of a single species and missing in other species

## Sheet: Table S7
Table S7. Avirulent specific and species-specific homology groups
Table S7. A 12 avirulent specific homology groups. All 12 groups have at least one assigned functional annotation
Gene names	Gene identifiers	COG functions	GO terms		PFAM domains		Interpro domains		TIGRFAMs		Phobius predictions	Biosynthetic gene clusters (BGC)
dmlR_10	ILPPLHHC_01127	COG category K DNA-binding transcriptional regulator, LysR family	GO:0006355	regulation of transcription, DNA-templated	PF00126	HTH_1	IPR036390	Winged helix DNA-binding domain superfamily			-	part of 'nrps' BGC
dmlR_6	OMGAEJGH_01507				PF03466	LysR_substrate	IPR036388	Winged helix-like DNA-binding domain superfamily				part of 't1pks-nrps' BGC
dmlR_17	POOFIOKH_01902						IPR005119	LysR, substrate-binding
dmlR_7	GHAOKMBI_04018						IPR000847	Transcription regulator HTH, LysR
dmlR_4	NPDHLEDP_01700
dmlR_5	ABFJBIJM_00469
dmlR_15	JLFEHIBJ_02170
dmlR_2	IAFLHHPO_02030
dmlR_14	DFGFFOBJ_03370
dmlR_3	NFEJCCDI_00256
dmlR_12	JABGGEHE_00319
dmlR_1	GPNGIIIH_01048
dmlR_11	LEGKJHIG_00764
dmlR_8	FIKPNDHI_00263
dmlR_9	DLNEPLDK_02747
	OEDNCNLP_00548
	DLACAPHP_01497
	AANNGEPD_00605
	KKDFGEEG_03766
	BELBIGOH_04236
	KJBJNKIL_04098
	GJIJEMGH_00615
	FEDMPDKE_01320
	IPNDCCJH_04163
	EMADGDCC_01328
	NOAJMMDP_01497
	KNAOPLDB_01306
	KLDHGFIA_02676
	GNPOGMHB_01334
	JEPHKCIM_02684
	NBGOLILE_04271
	MOFPHMMP_02104
	LJHMOMME_01776
	FMEOKLKJ_01688
	OPHIMKFC_01626
	JJGMNKJP_02017
	JANPKFLC_04097
	EAEBFIAO_01185
	IFBEEMGO_04228
	FHIABGIH_00008
	FPFAEMNN_00299
	DLAPMMAK_03343
	IHCHCDPA_00740
	AOJDAKOA_00976
	GJPAHMEL_04147
	MOPAJGNH_00524
	PMKGFEBI_03830
	MFBGHMFH_02711
	IHCHCDPA_00739
	OBMBMGFL_02405
	GEGNJNGJ_03175
	EJAPCGFI_02224
	BEMKPJDH_01379
	FFOLHJFM_01785
	HIOLCOCF_00319
	FCLNLDFJ_01131
	HNAAHBBA_00287
	CFILONJO_02171
	NCCLMADC_00770
	ADBGHFGH_00685
	NEMGJIOM_00322
	BHCMLJMK_04474
	GJIOBKCB_01526
	BCILCFEF_00302
	IMFJDGBA_01129
	PFBIHILD_01872
	BNCILMPG_00940
	FHJNKMAD_00582
	NMKMCPHA_00286
	HMCLKOPL_03978
	NFLJBCAP_04341
	JABOGBIO_01285
	PEGDJFFI_00495
	BDGCAJIH_00239
	ADPJDHFN_01527
	DIEOENPG_02436
	DHHCADKP_00462
	OHGOGCPB_01325
	JBGAOEPL_00008
	IIJFCFAL_03179
	GBCCPKNG_04318
	JOEHKHIO_02032
	DHAEKNCJ_02244
	JILOIKHM_02902
	IGEFEPGA_02439
	NBCAANKH_00605
	NGJMNJDB_00981
	PAFPLLIM_04309
	IPNFNICP_02880
	EGNJAKAP_02475
	GNPOGMHB_01333
	LMODGAPC_00979
	GCKOEEFF_03912
	JFCHIFII_00446
	APJHIEAM_02285
	PLAFHBKO_02432
	IBOFKLLA_01440
	AAMGLDMF_00264
	CLOHNJFL_02047
	OPJEMMMF_01445
	LJLLCKKJ_02020
tycC_3	JLFEHIBJ_02396	-	GO:0009058	biosynthetic process	PF00501	AMP-binding	IPR009081	Phosphopantetheine binding ACP domain	TIGR01733	amino acid adenylation domain	-	part of 't1pks-nrps' BGC
dhbF_2	DIEOENPG_02341		GO:0016788	hydrolase activity, acting on ester bonds	IPR001031	Thioesterase	IPR020802	Polyketide synthase, thioesterase domain
tycC_2	OACADONB_01084		GO:0031177	phosphopantetheine binding	PF00550	PP-binding	IPR020806	Polyketide synthase, phosphopantetheine-binding domain
dhbF_1	DLACAPHP_01598		GO:0008152	metabolic process	PF00975	Thioesterase	IPR020845	AMP-binding, conserved site
tycC_5	FCLNLDFJ_01218		GO:0003824	catalytic activity	PF00668	Condensation	IPR025110	AMP-binding enzyme, C-terminal domain
tycC_4	NFEJCCDI_00343				PF13193	AMP-binding_C	IPR029058	Alpha/Beta hydrolase fold
grsB	MOFPHMMP_01975						IPR010071	Amino acid adenylation domain
tycC_1	HNAAHBBA_00398						IPR000873	AMP-dependent synthetase/ligase
	NBGOLILE_01306						IPR023213	Chloramphenicol acetyltransferase-like domain superfamily
	DHAEKNCJ_02160						IPR001242	Condensation domain
	JFCHIFII_00346						IPR036736	ACP-like superfamily
	FIKPNDHI_00179
	NBCAANKH_00521
	PEGDJFFI_00577
	FNNOOIMC_02033
	LMODGAPC_01062
	BEMKPJDH_01466
	EOAELAHB_03732
	AOJDAKOA_01062
	NEMGJIOM_00450
	OEDNCNLP_00943
	JBGAOEPL_00098
	DDAGMIBG_02284
	FEDMPDKE_01218
	NGJMNJDB_01065
	KGLCHHMO_00655
	JANPKFLC_01074
	JKHKGCFA_02551
	NPDHLEDP_01802
	OPJEMMMF_01364
	PLAFHBKO_02343
	BDGCAJIH_00161
	GPNGIIIH_01140
	KJBJNKIL_00115
	OPHIMKFC_02087
	JOEHKHIO_01947
	PAFPLLIM_02817
	ADBGHFGH_00770
	GCKOEEFF_02354
	JEPHKCIM_02769
	ILPPLHHC_01964
	EJAPCGFI_02135
	BELBIGOH_01136
	DHHCADKP_00568
	IMFJDGBA_01216
	EGNJAKAP_02576
	OMGAEJGH_01600
	LJLLCKKJ_02101
	GNPOGMHB_01248
	FFOLHJFM_01864
	PFBIHILD_01763
	GJPAHMEL_02671
	IPNFNICP_02979
	DLAPMMAK_03427
	JFJGBDDA_01043
	IIJFCFAL_02987
	KLDHGFIA_02584
	JABOGBIO_01184
	GJIOBKCB_01616
	FAIKCEHO_00336
	OHGOGCPB_01250
	FHJNKMAD_00664
	GJIJEMGH_00702
	GHAOKMBI_01679
	CLOHNJFL_02131
	FPFAEMNN_00188
	BNCILMPG_00855
	EKGCDIEI_02246
	ADPJDHFN_01325
	EMADGDCC_01452
	JABGGEHE_00447
	BKJAGIAH_00896
	MOPAJGNH_00610
	IHCHCDPA_00653
	HIOLCOCF_00447
	NFLJBCAP_03786
	CFILONJO_00615
	FMEOKLKJ_01785
	BHCMLJMK_04553
	IFBEEMGO_03736
	KKDFGEEG_03687
	DFGFFOBJ_03186
	NMKMCPHA_00398
	GAMPNDIG_01840
	APJHIEAM_02458
	GBCCPKNG_01667
	AANNGEPD_00701
	OBMBMGFL_02321
	AAMGLDMF_00357
	LJHMOMME_01853
pikAI	PFBIHILD_01762	-	GO:0016740	transferase activity	PF00550	PP-binding	IPR009081	Phosphopantetheine binding ACP domain	-	-	-	part of 't1pks-nrps' BGC
ppsE	AOJDAKOA_01063		GO:0031177	phosphopantetheine binding	PF02801	Ketoacyl-synt_C	IPR006162	Phosphopantetheine attachment site
ppsE_1	NPDHLEDP_01803		GO:0008152	metabolic process	PF16197	KAsynt_C_assoc	IPR020801	Polyketide synthase, acyl transferase domain
ppsE_2	BHCMLJMK_04554		GO:0003824	catalytic activity	PF00109	ketoacyl-synt	IPR020807	Polyketide synthase, dehydratase domain
	JABOGBIO_01183				PF00698	Acyl_transf_1	IPR020806	Polyketide synthase, phosphopantetheine-binding domain
	JFJGBDDA_01042				PF14765	PS-DH	IPR020841	Polyketide synthase, beta-ketoacyl synthase domain
	HIOLCOCF_00448				PF08659	KR	IPR036291	NAD(P)-binding domain superfamily
	ILPPLHHC_01965						IPR032821	Ketoacyl-synthetase, C-terminal extension
	FHJNKMAD_00665						IPR018201	Beta-ketoacyl synthase, active site
	KJBJNKIL_00116						IPR014031	Beta-ketoacyl synthase, C-terminal
	GJIOBKCB_01617						IPR014030	Beta-ketoacyl synthase, N-terminal
	DLACAPHP_01599						IPR014043	Acyl transferase
	FMEOKLKJ_01786						IPR036736	ACP-like superfamily
	JOEHKHIO_01946						IPR001227	Acyl transferase domain superfamily
	OACADONB_01083						IPR013968	Polyketide synthase, ketoreductase domain
	JBGAOEPL_00099						IPR016036	Malonyl-CoA ACP transacylase, ACP-binding
	FFOLHJFM_01865						IPR016035	Acyl transferase/acyl hydrolase/lysophospholipase
	GNPOGMHB_01247						IPR016039	Thiolase-like
	FAIKCEHO_00337
	GPNGIIIH_01141
	DLAPMMAK_03428
	HNAAHBBA_00399
	NBGOLILE_01305
	KKDFGEEG_03686
	OMGAEJGH_01601
	DDAGMIBG_02283
	PLAFHBKO_02342
	GHAOKMBI_01680
	JKHKGCFA_02550
	AAMGLDMF_00358
	KLDHGFIA_02583
	EGNJAKAP_02577
	BELBIGOH_01135
	OPJEMMMF_01363
	GAMPNDIG_01841
	LMODGAPC_01063
	NMKMCPHA_00399
	BDGCAJIH_00160
	FEDMPDKE_01217
	BKJAGIAH_00897
	OHGOGCPB_01249
	AANNGEPD_00702
	ADPJDHFN_01324
	LJLLCKKJ_02102
	FCLNLDFJ_01219
	JFCHIFII_00345
	APJHIEAM_02459
	IFBEEMGO_03735
	NBCAANKH_00520
	JLFEHIBJ_02397
	NFLJBCAP_03787
	EMADGDCC_01453
	DHHCADKP_00569
	PAFPLLIM_02818
	GCKOEEFF_02355
	KGLCHHMO_00656
	FIKPNDHI_00178
	IMFJDGBA_01217
	IPNFNICP_02980
	IIJFCFAL_02986
	DFGFFOBJ_03185
	NEMGJIOM_00451
	EKGCDIEI_02247
	DHAEKNCJ_02159
	GJIJEMGH_00703
	OEDNCNLP_00942
	NGJMNJDB_01066
	JABGGEHE_00448
	FPFAEMNN_00187
	IHCHCDPA_00652
	GJPAHMEL_02672
	EOAELAHB_03733
	MOFPHMMP_01974
	CLOHNJFL_02132
	MOPAJGNH_00611
	ADBGHFGH_00771
	EJAPCGFI_02134
	FNNOOIMC_02034
	BEMKPJDH_01467
	JEPHKCIM_02770
	PEGDJFFI_00578
	OBMBMGFL_02320
	LJHMOMME_01854
	JANPKFLC_01075
	CFILONJO_00614
	NFEJCCDI_00344
	DIEOENPG_02340
	BNCILMPG_00854
	OPHIMKFC_02088
	GBCCPKNG_01668
	FIKPNDHI_00177	-	-		-		-		-		-	part of 't1pks-nrps' BGC
	BEMKPJDH_01468
	LMODGAPC_01064
	DFGFFOBJ_03184
	NBGOLILE_01304
	HNAAHBBA_00400
	AANNGEPD_00703
	BHCMLJMK_04555
	GBCCPKNG_01669
	FPFAEMNN_00186
	CLOHNJFL_02133
	MOPAJGNH_00613
	EOAELAHB_03734
	EMADGDCC_01454
	JFJGBDDA_01041
	AAMGLDMF_00359
	JABOGBIO_01182
	ADBGHFGH_00772
	PEGDJFFI_00579
	GHAOKMBI_01681
	APJHIEAM_02460
	NGJMNJDB_01067
	NMKMCPHA_00400
	KLDHGFIA_02582
	JOEHKHIO_01945
	LJHMOMME_01855
	EGNJAKAP_02578
	NBCAANKH_00519
	PFBIHILD_01761
	JBGAOEPL_00100
	DIEOENPG_02339
	DLAPMMAK_03429
	GCKOEEFF_02356
	KKDFGEEG_03685
	OMGAEJGH_01602
	IMFJDGBA_01218
	IFBEEMGO_03734
	EJAPCGFI_02133
	OPHIMKFC_02089
	DHHCADKP_00570
	JFCHIFII_00344
	GNPOGMHB_01246
	NEMGJIOM_00452
	KGLCHHMO_00657
	ADPJDHFN_01323
	LJLLCKKJ_02103
	CFILONJO_00613
	OACADONB_01082
	JANPKFLC_01076
	FEDMPDKE_01216
	DHAEKNCJ_02158
	HIOLCOCF_00449
	GPNGIIIH_01142
	FCLNLDFJ_01220
	OPJEMMMF_01362
	MOFPHMMP_01973
	IPNFNICP_02981
	DLACAPHP_01600
	NFLJBCAP_03788
	BNCILMPG_00853
	JABGGEHE_00449
	FFOLHJFM_01866
	DDAGMIBG_02282
	FMEOKLKJ_01787
	GJIOBKCB_01618
	AOJDAKOA_01064
	GJPAHMEL_02673
	FHJNKMAD_00666
	OHGOGCPB_01248
	PAFPLLIM_02819
	OBMBMGFL_02319
	BKJAGIAH_00898
	KJBJNKIL_00117
	ILPPLHHC_01966
	IHCHCDPA_00651
	GAMPNDIG_01842
	OEDNCNLP_00941
	NFEJCCDI_00345
	EKGCDIEI_02248
	BDGCAJIH_00159
	NPDHLEDP_01804
	FNNOOIMC_02035
	BELBIGOH_01134
	JLFEHIBJ_02398
	PLAFHBKO_02341
	GJIJEMGH_00704
pksJ_1	BNCILMPG_00852	-	-		PF00550	PP-binding	IPR009081	Phosphopantetheine binding ACP domain	-		-	part of 't1pks-nrps' BGC
pksJ_2	GCKOEEFF_02357						IPR036736	ACP-like superfamily
pksJ_4	PFBIHILD_01760
	AANNGEPD_00704
	JKHKGCFA_02548
	BDGCAJIH_00158
	CFILONJO_00612
	JABOGBIO_01181
	FIKPNDHI_00176
	KLDHGFIA_02581
	EGNJAKAP_02579
	OMGAEJGH_01603
	BKJAGIAH_00899
	NMKMCPHA_00401
	FFOLHJFM_01867
	OPJEMMMF_01361
	GJPAHMEL_02674
	EJAPCGFI_02132
	JLFEHIBJ_02399
	NGJMNJDB_01068
	JFJGBDDA_01040
	OPHIMKFC_02090
	JEPHKCIM_02772
	GHAOKMBI_01682
	DDAGMIBG_02281
	KJBJNKIL_00118
	FPFAEMNN_00185
	JBGAOEPL_00101
	GAMPNDIG_01843
	APJHIEAM_02461
	JABGGEHE_00450
	ILPPLHHC_01967
	NPDHLEDP_01805
	IIJFCFAL_02984
	FMEOKLKJ_01788
	CLOHNJFL_02134
	PAFPLLIM_02820
	OACADONB_01081
	NBGOLILE_01303
	JOEHKHIO_01944
	JANPKFLC_01077
	GPNGIIIH_01143
	IPNFNICP_02982
	DIEOENPG_02338
	LJHMOMME_01856
	PEGDJFFI_00580
	GNPOGMHB_01245
	AAMGLDMF_00360
	DLACAPHP_01601
	HIOLCOCF_00450
	NFEJCCDI_00346
	MOFPHMMP_01972
	FHJNKMAD_00667
	LJLLCKKJ_02104
	IHCHCDPA_00650
	DHAEKNCJ_02157
	FEDMPDKE_01215
	NBCAANKH_00518
	FCLNLDFJ_01221
	EOAELAHB_03735
	JFCHIFII_00343
	HNAAHBBA_00401
	PLAFHBKO_02340
	AOJDAKOA_01065
	EKGCDIEI_02249
	ADPJDHFN_01322
	FNNOOIMC_02036
	BEMKPJDH_01469
	FAIKCEHO_00339
	BHCMLJMK_04556
	IFBEEMGO_03733
	GBCCPKNG_01670
	DLAPMMAK_03430
	KKDFGEEG_03684
	NFLJBCAP_03789
	NEMGJIOM_00453
	BELBIGOH_01133
	ADBGHFGH_00773
	MOPAJGNH_00614
	GJIOBKCB_01619
	KGLCHHMO_00658
	OHGOGCPB_01247
	LMODGAPC_01065
	DFGFFOBJ_03183
	DHHCADKP_00571
	EMADGDCC_01455
	OBMBMGFL_02318
	IMFJDGBA_01219
	OEDNCNLP_00940
	GJIJEMGH_00705
tycC_3	KGLCHHMO_00659	-	GO:0008152	metabolic process	PF13193	AMP-binding_C	IPR020459	AMP-binding	TIGR01733	amino acid adenylation domain	-	part of 't1pks-nrps' BGC
tycC_2	GAMPNDIG_01844		GO:0003824	catalytic activity			IPR020845	AMP-binding, conserved site
tycC_4	NFLJBCAP_03790						IPR025110	AMP-binding enzyme, C-terminal domain
tycC_1	BNCILMPG_00851						IPR010071	Amino acid adenylation domain
	MOPAJGNH_00615						IPR000873	AMP-dependent synthetase/ligase
	GJIOBKCB_01620
	OPHIMKFC_02091
	AANNGEPD_00705
	JKHKGCFA_02547
	DIEOENPG_02337
	EJAPCGFI_02131
	JANPKFLC_01078
	FPFAEMNN_00184
	GJPAHMEL_02675
	JOEHKHIO_01943
	FCLNLDFJ_01222
	KKDFGEEG_03683
	MOFPHMMP_01971
	KJBJNKIL_00119
	JABOGBIO_01180
	NBCAANKH_00517
	OMGAEJGH_01604
	OPJEMMMF_01360
	FMEOKLKJ_01789
	NEMGJIOM_00454
	EKGCDIEI_02250
	ADBGHFGH_00774
	GCKOEEFF_02358
	LJHMOMME_01857
	HIOLCOCF_00451
	GHAOKMBI_01683
	IHCHCDPA_00649
	DDAGMIBG_02280
	EGNJAKAP_02580
	DLAPMMAK_03431
	OEDNCNLP_00939
	JABGGEHE_00451
	GPNGIIIH_01144
	APJHIEAM_02462
	FFOLHJFM_01868
	CLOHNJFL_02135
	DHAEKNCJ_02156
	EMADGDCC_01456
	PFBIHILD_01759
	BDGCAJIH_00157
	PLAFHBKO_02339
	JLFEHIBJ_02400
	IIJFCFAL_02983
	GJIJEMGH_00706
	IMFJDGBA_01220
	CFILONJO_00611
	LJLLCKKJ_02105
	NFEJCCDI_00347
	ADPJDHFN_01321
	OACADONB_01080
	FEDMPDKE_01214
	NPDHLEDP_01806
	NMKMCPHA_00402
	IFBEEMGO_03732
	DFGFFOBJ_03182
	HNAAHBBA_00402
	PEGDJFFI_00581
	LMODGAPC_01066
	BELBIGOH_01132
	EOAELAHB_03736
	BHCMLJMK_04557
	JFCHIFII_00342
	AOJDAKOA_01066
	GBCCPKNG_01671
	FAIKCEHO_00340
	AAMGLDMF_00361
	NBGOLILE_01302
	BEMKPJDH_01470
	ILPPLHHC_01968
	JBGAOEPL_00102
	NGJMNJDB_01069
	GNPOGMHB_01244
	DLACAPHP_01602
	FIKPNDHI_00175
	OHGOGCPB_01246
	DHHCADKP_00572
	IPNFNICP_02983
	JEPHKCIM_02773
	FHJNKMAD_00668
	PAFPLLIM_02821
	JFJGBDDA_01039
	KLDHGFIA_02580
	OBMBMGFL_02317
	BKJAGIAH_00900
	FNNOOIMC_02037
	ABNNCIEK_02007	-	-		PF11655	DUF2589	IPR024510	Protein of unknown function DUF2589	-		-	part of 'nrps' BGC
	NBCAANKH_00516											part of 't1pks-nrps' BGC
	IBOFKLLA_02368
	JLFEHIBJ_02401
	GCKOEEFF_02359
	JFCHIFII_00341
	GNPOGMHB_01243
	NBGOLILE_01301
	JABGGEHE_00452
	GJIOBKCB_01621
	PEGDJFFI_00582
	DIEOENPG_02336
	JILOIKHM_01701
	GHAOKMBI_01684
	JFJGBDDA_01038
	NCCLMADC_02767
	FMEOKLKJ_01790
	KOCFLKEN_00833
	AANNGEPD_00706
	ILPPLHHC_01969
	FIKPNDHI_00174
	IHCHCDPA_00648
	NJNKHGDL_01720
	PLAFHBKO_02338
	AAMGLDMF_00362
	HMCLKOPL_04062
	EGNJAKAP_02581
	BHCMLJMK_04558
	AOJDAKOA_01067
	ADPJDHFN_01320
	DPIECCLN_01859
	JFIPOJBF_04049
	LHFCLPBJ_00756
	OPHIMKFC_02092
	DLAPMMAK_03432
	IFBEEMGO_03731
	APJHIEAM_02463
	HHDIBNBI_02327
	BDGCAJIH_00156
	HNAAHBBA_00403
	IGEFEPGA_02338
	DHHCADKP_00573
	FFOLHJFM_01869
	OHGOGCPB_01245
	BNCILMPG_00850
	OEDNCNLP_00938
	JOBEMNCD_02576
	EKGCDIEI_02251
	NGJMNJDB_01070
	NAEEGMHD_00406
	FEDMPDKE_01213
	CJEDPMCA_00100
	GBCCPKNG_01672
	PAFPLLIM_02822
	CLOHNJFL_02136
	CFILONJO_00610
	JPCCNLDG_00727
	IPNFNICP_02984
	DHAEKNCJ_02155
	FHIABGIH_00093
	JKHKGCFA_02546
	LJHMOMME_01858
	MOPAJGNH_00616
	CPMFNCND_02065
	KKDFGEEG_03682
	LNOLOBEA_02847
	IMFJDGBA_01221
	NFLJBCAP_03791
	OPJEMMMF_01359
	JPLBJJGP_01819
	DFGFFOBJ_03181
	KJBJNKIL_00120
	LJFIFOPL_01578
	KGLCHHMO_00660
	HIOLCOCF_00452
	EAEBFIAO_00968
	OMGAEJGH_01605
	BELBIGOH_01131
	FAIKCEHO_00341
	NEMGJIOM_00455
	EMADGDCC_01457
	MOFPHMMP_01970
	FHJNKMAD_00669
	NPDHLEDP_01807
	BEMKPJDH_01471
	JANPKFLC_01079
	OBMBMGFL_02316
	ABFJBIJM_01286
	NFEJCCDI_00348
	GAMPNDIG_01845
	DDAGMIBG_02279
	BKJAGIAH_00901
	EOAELAHB_03737
	FCLNLDFJ_01223
	JABOGBIO_01179
	EJAPCGFI_02130
	LMODGAPC_01067
	OACADONB_01079
	FNNOOIMC_02038
	JBGAOEPL_00103
	NMKMCPHA_00403
	PFBIHILD_01758
	BCGMCBLI_01532
	ODEKELFN_01949
	DLACAPHP_01603
	JOEHKHIO_01942
	LEGKJHIG_02380
	LJLLCKKJ_02106
	ADBGHFGH_00775
	JEPHKCIM_02774
	FPFAEMNN_00183
	GJIJEMGH_00707
	GJPAHMEL_02676
	MKIAOOHH_03749
	GPNGIIIH_01145
	NAPHMDBH_00105
	IIJFCFAL_02982
	KLDHGFIA_02579
	OBKAFPII_00514
tycC_3	NGJMNJDB_01071	-	GO:0008152	metabolic process	PF00501	AMP-binding	IPR009081	Phosphopantetheine binding ACP domain	TIGR01733	amino acid adenylation domain	1 transmembrane domain	part of 'nrps' BGC
tycC_2	HNAAHBBA_00404		GO:0003824	catalytic activity	PF00550	PP-binding	IPR020459	AMP-binding				part of 't1pks-nrps' BGC
tycC_5	DLAPMMAK_03433				PF00668	Condensation	IPR020845	AMP-binding, conserved site
tycC_4	BDGCAJIH_00155				PF13193	AMP-binding_C	IPR025110	AMP-binding enzyme, C-terminal domain
tycC	FNNOOIMC_02039						IPR010071	Amino acid adenylation domain
tycC_1	EGNJAKAP_02582						IPR000873	AMP-dependent synthetase/ligase
	MOFPHMMP_01969						IPR023213	Chloramphenicol acetyltransferase-like domain superfamily
	JFCHIFII_00340						IPR001242	Condensation domain
	ILPPLHHC_01970						IPR036736	ACP-like superfamily
	DHAEKNCJ_02154
	OACADONB_01078
	ADPJDHFN_01319
	JBGAOEPL_00104
	AANNGEPD_00707
	EMADGDCC_01458
	DHHCADKP_00574
	MOPAJGNH_00617
	IMFJDGBA_01222
	EOAELAHB_03738
	KLDHGFIA_02578
	BKJAGIAH_00902
	BNCILMPG_00849
	GHAOKMBI_01685
	IPNFNICP_02985
	PAFPLLIM_02823
	NEMGJIOM_00456
	NBGOLILE_01300
	IFBEEMGO_03730
	EKGCDIEI_02252
	EJAPCGFI_02129
	ADBGHFGH_00776
	JLFEHIBJ_02402
	FMEOKLKJ_01791
	FIKPNDHI_00173
	GJIJEMGH_00708
	JANPKFLC_01080
	NMKMCPHA_00404
	IGEFEPGA_02337
	KJBJNKIL_00121
	PLAFHBKO_02336
	GCKOEEFF_02360
	GPNGIIIH_01146
	GJIOBKCB_01622
	JKHKGCFA_02545
	OBMBMGFL_02315
	JFJGBDDA_01037
	DIEOENPG_02335
	BHCMLJMK_04559
	GBCCPKNG_01673
	PFBIHILD_01757
	NFEJCCDI_00349
	FAIKCEHO_00342
	LJHMOMME_01859
	FFOLHJFM_01870
	KGLCHHMO_00661
	JABOGBIO_01178
	JEPHKCIM_02775
	LMODGAPC_01068
	DFGFFOBJ_03180
	FHJNKMAD_00670
	BELBIGOH_01130
	FEDMPDKE_01212
	AAMGLDMF_00363
	OEDNCNLP_00937
	GJPAHMEL_02677
	JABGGEHE_00453
	FPFAEMNN_00181
	NFLJBCAP_03792
	KKDFGEEG_03681
	OHGOGCPB_01244
	IIJFCFAL_02981
	OPHIMKFC_02093
	BEMKPJDH_01472
	CFILONJO_00609
	GNPOGMHB_01242
	CLOHNJFL_02137
	NPDHLEDP_01808
	LJLLCKKJ_02107
	IHCHCDPA_00647
	HIOLCOCF_00453
	OPJEMMMF_01358
	GAMPNDIG_01846
	NBCAANKH_00515
	DLACAPHP_01604
	JOEHKHIO_01941
	OMGAEJGH_01606
	AOJDAKOA_01068
	PEGDJFFI_00583
	APJHIEAM_02465
	FCLNLDFJ_01224
	DDAGMIBG_02278
	GCKOEEFF_02361	-	-		-		-		-		3 transmembrane domains	part of 'nrps' BGC
	NBCAANKH_00514											part of 't1pks-nrps' BGC
	OCONIAAN_00868
	JEPHKCIM_02776
	EAEBFIAO_00967
	JFIPOJBF_04048
	JFCHIFII_00339
	DDAGMIBG_02277
	GJPAHMEL_02678
	KGLCHHMO_00662
	DIEOENPG_02334
	CPMFNCND_02064
	IFBEEMGO_03729
	JOEHKHIO_01940
	EJAPCGFI_02128
	NJNKHGDL_01719
	LHFCLPBJ_00755
	AANNGEPD_00708
	NFEJCCDI_00350
	OBKAFPII_00515
	JBGAOEPL_00105
	GPNGIIIH_01147
	FHJNKMAD_00671
	KKDFGEEG_03680
	BHCMLJMK_04560
	NFLJBCAP_03793
	JABGGEHE_00454
	DPIECCLN_01860
	NCCLMADC_02766
	OPHIMKFC_02094
	NGJMNJDB_01072
	CFILONJO_00608
	IIJFCFAL_02980
	NBGOLILE_01299
	BELBIGOH_01129
	OMGAEJGH_01607
	AOJDAKOA_01069
	ADBGHFGH_00777
	GHAOKMBI_01686
	IPNFNICP_02986
	PEGDJFFI_00584
	MOFPHMMP_01968
	MKIAOOHH_03748
	HIOLCOCF_00454
	DFGFFOBJ_03179
	LJHMOMME_01860
	DHHCADKP_00575
	FNNOOIMC_02040
	JABOGBIO_01177
	IGEFEPGA_02336
	IMFJDGBA_01223
	FAIKCEHO_00344
	ODEKELFN_01948
	EOAELAHB_03739
	NAPHMDBH_00106
	FHIABGIH_00094
	GJIOBKCB_01623
	ADPJDHFN_01318
	DHAEKNCJ_02153
	JLFEHIBJ_02403
	AAMGLDMF_00364
	BDGCAJIH_00154
	DLACAPHP_01605
	JILOIKHM_01702
	FFOLHJFM_01872
	BCGMCBLI_01531
	BKJAGIAH_00903
	JOBEMNCD_02575
	OACADONB_01077
	EKGCDIEI_02253
	IBOFKLLA_02369
	LNOLOBEA_02848
	FIKPNDHI_00172
	OEDNCNLP_00936
	EGNJAKAP_02583
	PAFPLLIM_02824
	FMEOKLKJ_01792
	OHGOGCPB_01243
	MOPAJGNH_00618
	IHCHCDPA_00646
	LJLLCKKJ_02108
	CJEDPMCA_00101
	HMCLKOPL_04063
	GNPOGMHB_01241
	ILPPLHHC_01971
	LMODGAPC_01069
	GBCCPKNG_01674
	HHDIBNBI_02326
	JPLBJJGP_01818
	JFJGBDDA_01036
	KJBJNKIL_00122
	GAMPNDIG_01847
	NAEEGMHD_00407
	JPCCNLDG_00728
	JCDPCCEJ_00649
	DLAPMMAK_03434
	KLDHGFIA_02577
	GEGNJNGJ_02784
	OBMBMGFL_02314
	JKHKGCFA_02543
	FEDMPDKE_01211
	NEMGJIOM_00457
	BEMKPJDH_01473
	NPDHLEDP_01809
	NMKMCPHA_00405
	CLOHNJFL_02138
	LEGKJHIG_02379
	APJHIEAM_02466
	JANPKFLC_01081
	PFBIHILD_01756
	BNCILMPG_00848
	FPFAEMNN_00180
	EMADGDCC_01459
	HNAAHBBA_00405
	PLAFHBKO_02335
	OPJEMMMF_01357
	ABFJBIJM_01287
	GJIJEMGH_00709
	FCLNLDFJ_01225
	ABNNCIEK_02006
	KKDFGEEG_03678	-	-		PF11655	DUF2589	IPR024510	Protein of unknown function DUF2589	-		-	-
	GJPAHMEL_02680
	DLAPMMAK_03436
	KJBJNKIL_00124
	DHHCADKP_00577
	DIEOENPG_02332
	NFLJBCAP_03795
	JANPKFLC_01083
	GCKOEEFF_02363
	JLFEHIBJ_02405
	ILPPLHHC_01973
	FFOLHJFM_01874
	NPDHLEDP_01811
	OBMBMGFL_02312
	ADBGHFGH_00779
	BELBIGOH_01127
	PAFPLLIM_02826
	GJIOBKCB_01625
	AAMGLDMF_00366
	LJHMOMME_01862
	OHGOGCPB_01241
	GJIJEMGH_00711
	CFILONJO_00606
	GHAOKMBI_01688
	IIJFCFAL_02978
	BNCILMPG_00846
	KLDHGFIA_02575
	PFBIHILD_01754
	MOPAJGNH_00620
	DLNEPLDK_00081
	IFBEEMGO_03727
	IPNFNICP_02988
	MFBGHMFH_02793
	FMEOKLKJ_01794
	GAMPNDIG_01849
	EMADGDCC_01461
	PLAFHBKO_02333
	IMFJDGBA_01225
	JJGMNKJP_02109
	DLACAPHP_01607
	BHCMLJMK_04562
	IPNDCCJH_02077
	EGNJAKAP_02585
	IGEFEPGA_02334
	EJAPCGFI_02126
	DHAEKNCJ_02151
	GBCCPKNG_01676
	KNAOPLDB_01387
	FIKPNDHI_00170
	JOEHKHIO_01938
	NBGOLILE_01297
	BCILCFEF_00394
	AANNGEPD_00710
	FCLNLDFJ_01227
	JFCHIFII_00337
	DFGFFOBJ_03177
	JEPHKCIM_02778
	CLOHNJFL_02140
	GPNGIIIH_01149
	ADPJDHFN_01316
	JBGAOEPL_00107
	LJLLCKKJ_02110
	POOFIOKH_02208
	FHJNKMAD_00673
	IAFLHHPO_02112
	BEMKPJDH_01475
	NBCAANKH_00512
	BDGCAJIH_00152
	NFEJCCDI_00352
	OMGAEJGH_01609
	APJHIEAM_02468
	NOAJMMDP_01583
tcmN	MOPAJGNH_00886		GO:0008168	methyltransferase activity	PF00891	Methyltransf_2	IPR036390	Winged helix DNA-binding domain superfamily	-		Secreted protein	part of 't1pks-arylpolyene-nrps' BGC
mmcR	NFLJBCAP_00703		GO:0008171	O-methyltransferase activity			IPR036388	Winged helix-like DNA-binding domain superfamily				part of 't1pks-nrps' BGC
mmcR_1	IHCHCDPA_01934						IPR029063	S-adenosyl-L-methionine-dependent methyltransferase				part of 't1pks' BGC
	EKGCDIEI_03403						IPR016461	O-methyltransferase COMT-type
	FHIABGIH_00353						IPR001077	O-methyltransferase domain
	ODEKELFN_01707
	NBCAANKH_02116
	EGNJAKAP_02667
	FHJNKMAD_00936
	JOEHKHIO_03849
	FIKPNDHI_01439
	HIOLCOCF_03417
	AAMGLDMF_03853
	DIEOENPG_02072
	NEMGJIOM_03411
	BNCILMPG_00576
	IBOFKLLA_03783
	MOFPHMMP_04518
	EMADGDCC_01729
	ADPJDHFN_01044
	DDAGMIBG_02721
	DLAPMMAK_02584
	EOAELAHB_01059
	GNPOGMHB_01854
	FFOLHJFM_02141
	IMFJDGBA_01516
	AANNGEPD_02754
	KLDHGFIA_00566
	IPNFNICP_01862
	PEGDJFFI_00850
	OACADONB_02520
	EAEBFIAO_03644
	NFEJCCDI_00614
	ADBGHFGH_01039
	KGLCHHMO_03582
	AOJDAKOA_04855
	NGJMNJDB_03744
	IFBEEMGO_03466
	PFBIHILD_00191
	FAIKCEHO_00638
	FNNOOIMC_03725
	GPNGIIIH_02848
	NMKMCPHA_03307
	JABOGBIO_03480
	OPJEMMMF_03698
	JKHKGCFA_02274
	BKJAGIAH_02964
	NBGOLILE_01020
	DHHCADKP_00861
	APJHIEAM_02740
	PLAFHBKO_02088
	OPHIMKFC_02858
	GJIOBKCB_01883
	LEGKJHIG_01402
	JFCHIFII_00051
	JBGAOEPL_00372
	JABGGEHE_03423
	GAMPNDIG_02108
	JANPKFLC_03283
	PAFPLLIM_01882
	JLFEHIBJ_03941
	NPDHLEDP_00557
	GCKOEEFF_01045
	DHAEKNCJ_01881
	JEPHKCIM_00200
	OEDNCNLP_02729
	BHCMLJMK_00484
	FCLNLDFJ_01519
	DFGFFOBJ_02860
	GJIJEMGH_01719
	GHAOKMBI_01964
	LJLLCKKJ_02370
	FMEOKLKJ_02052
	OHGOGCPB_03584
	OBMBMGFL_02040
	BEMKPJDH_01069
	JFJGBDDA_01798
	BELBIGOH_02834
	LJHMOMME_03453
	NCCLMADC_03331
	LPGHDDEJ_01652
	IIJFCFAL_02721
	KJBJNKIL_02381
	EJAPCGFI_01868
	ILPPLHHC_03608
	HNAAHBBA_00684
	OMGAEJGH_01860
	DPIECCLN_02106
	DLACAPHP_01883
	BDGCAJIH_04229
	GBCCPKNG_02672
	CFILONJO_00331
	LMODGAPC_03828
	GJPAHMEL_01977
	FPFAEMNN_03190
	FEDMPDKE_03400
	KKDFGEEG_03389
-	GAMPNDIG_03627	COG category Q Acyl-homoserine lactone (AHL) acylase PvdQ	-		-		-		-		-	part of 'bacteriocin' BGC
	GBCCPKNG_00021	COG category S Uncharacterized membrane protein YdbS, contains bPH2 (bacterial pleckstrin homology) domain
	IICCOFBC_03497
	CFILONJO_01440
	POOFIOKH_00941
	BLPFFJAI_03800
	CPMFNCND_00991
	LKBBDNIJ_02541
	MOPAJGNH_02456
	HKNENHPA_01870
	NCCLMADC_01554
	PCIBMJAJ_02042
	KNAOPLDB_00908
	COGPCHKO_02582
	BGANJFCH_02614
	PNLJJCKC_02529
	GLBILMFD_03565
	CLOHNJFL_00849
	LMODGAPC_01613
	LJLLCKKJ_00918
	JILOIKHM_03539
	ILPPLHHC_03146
	OFKFBFON_01906
	LHJOFJFI_02113
	AANNGEPD_03383
	JABOGBIO_02263
	DFGFFOBJ_00128
	BKJAGIAH_01267
	MDAACLKH_02288
	JANPKFLC_03551
	AFAOBLNF_02424
	LPGHDDEJ_00388
	NAPHMDBH_02429
	DLNEPLDK_01976
	IPNFNICP_03465
	BEMKPJDH_01715
	NFLJBCAP_02189
	IMFJDGBA_00585
	EJAPCGFI_00779
	GJPAHMEL_03960
	DHHCADKP_02378
	FPFAEMNN_02283
	AGMPJCNI_00511
	PEGDJFFI_02338
	NPDHLEDP_00855
	IAFLHHPO_00923
	EGNJAKAP_04224
	ABFJBIJM_01173
	CJEDPMCA_02607
	FCLNLDFJ_00262
	FEDMPDKE_02754
	IBOFKLLA_00244
	DHAEKNCJ_00786
	GCKOEEFF_00953
	OPJEMMMF_02210
	IGEFEPGA_00502
	NAEEGMHD_00620
	FEDDBIJP_02680
	DLACAPHP_03337
	MCNNNOCO_02005
	IPNDCCJH_01028
	AGOKKMKK_01150
	EIFFFDEB_02351
	JNNMPDJA_00859
	NBGOLILE_02119
	PLAFHBKO_01032
	PMKGFEBI_02022
	LJFIFOPL_00226
	HPCCBOLC_04074
	BCAPBDKH_02349
	FMEOKLKJ_03568
	FHFAAELH_02476
	LEAJKAHG_00014
	EKGCDIEI_03757
	GPNGIIIH_00369
	DIEOENPG_00757
	FIKPNDHI_02455
	NMKMCPHA_02263
	GAOOHKNL_02549
	ADBGHFGH_00587
	IFBEEMGO_02713
	HNAAHBBA_02173
	OHGOGCPB_03707
	LNOLOBEA_00682
	MOFPHMMP_00362
	JBGAOEPL_01844
	HMLEEMND_01207
	JFCHIFII_01839
	JEPHKCIM_01205
	LEGKJHIG_03739
	LLJELGNH_02581
	ABNNCIEK_00683
	AAMGLDMF_01805
	FACFFIGE_03334
	JFIPOJBF_00814
	MKIAOOHH_02506
	NIJBINDO_00803
	ODEKELFN_01205
	AFMJANJP_01438
	GHAOKMBI_03623
	EAEBFIAO_00800
	BHCMLJMK_01998
	NGJMNJDB_01618
	JABGGEHE_02472
	APJHIEAM_00592
	PFBIHILD_01079
	OBMBMGFL_01428
	KOCFLKEN_02682
	JKFCLFPB_02058
	AOJDAKOA_01954
	BCILCFEF_01989
	BNCILMPG_01303
	JCBDBOOG_02356
	HHDIBNBI_00237
	NFEJCCDI_01601
	FNNOOIMC_03809
	IHCHCDPA_03257
	OACADONB_00551
	DDAGMIBG_00237
	NJNKHGDL_03365
	EOAELAHB_00388
	KLDHGFIA_03353
	BCGMCBLI_00593
	JKHKGCFA_00732
	FAIKCEHO_04172
	FHFMMDEF_03033
	JPCCNLDG_02541
	KKDFGEEG_01911
	KJBJNKIL_03948
	DLGFHAEP_02990
	IIJFCFAL_04111
	HIOLCOCF_02424
	OPHIMKFC_00055
	GNPOGMHB_02502
	JLFEHIBJ_02548
	BDGCAJIH_00563
	JFJGBDDA_03552
	GJIOBKCB_03335
	FHJNKMAD_02377
	OBKAFPII_02275
	JOEHKHIO_01262
	JOBEMNCD_00399
	FHIABGIH_02961
	OJKMMJND_00086
	JJGMNKJP_00914
	LHFCLPBJ_01530
	GJIJEMGH_01512
	OMGAEJGH_00760
	NBCAANKH_00808
	BELBIGOH_03963
	DLAPMMAK_00362
	MFBGHMFH_00188
	JPLBJJGP_00030
	KGLCHHMO_02449
	JCDPCCEJ_01909
	FFOLHJFM_00751
	EMADGDCC_01166
	NEMGJIOM_02472
	ADPJDHFN_02035
	NOAJMMDP_00952
	HMCLKOPL_01326
	OCONIAAN_03100
	DPIECCLN_00502
	LJHMOMME_00459
	OEDNCNLP_03702
	GEGNJNGJ_00460
	PAFPLLIM_03513
	IENFKDGD_01854
Table S7. B 25 P. peruviense specific homology groups. 18 groups have at least one functional annotation
Gene names	Gene identifiers	COG functions	GO terms		PFAM domains		Interpro domains		TIGRFAMs		Phobius predictions	Biosynthetic gene clusters (BGC)
-	IHCHCDPA_00252	-	-		-		IPR010090	Phage tail tape measure protein	TIGR01760	phage tail tape measure protein, TP901 family, core region	3 transmembrane domains	-
	OEDNCNLP_02609
	GNPOGMHB_00867
	OPHIMKFC_01767
-	IHCHCDPA_03252	-	-		PF04657	DMT_YdcZ	IPR006750	Putative inner membrane exporter, YdcZ	-		Receptor	-
	OEDNCNLP_03707										4 transmembrane domains
	GNPOGMHB_02497
	OPHIMKFC_00050
-	GNPOGMHB_02517	-	-		-		-		-		-	-
	IHCHCDPA_03272
	OPHIMKFC_00070
	OEDNCNLP_00522
	OEDNCNLP_00522
-	OPHIMKFC_00150	-	-		-		-		-		-	-
	GNPOGMHB_03754
	OEDNCNLP_00442
	IHCHCDPA_03347
-	OEDNCNLP_00369	-	-		-		-		-		-	-
	IHCHCDPA_03837
	GNPOGMHB_03840
	OPHIMKFC_00223
-	IHCHCDPA_00486	-	-		-		-		-		1 transmembrane domain	-
	GNPOGMHB_00242
	OPHIMKFC_00506
	OEDNCNLP_00085
-	GNPOGMHB_01620	-	GO:0051920	peroxiredoxin activity	PF02627	CMD	IPR029032	AhpD-like	-		Secreted protein	-
	OPHIMKFC_00659		GO:0055114	oxidation-reduction process			IPR003779	Carboxymuconolactone decarboxylase-like
	OEDNCNLP_02859
	IHCHCDPA_02029
-	OPHIMKFC_00660	COG category C Quinol monooxygenase YgiN	-		PF03992	ABM	IPR011008	Dimeric alpha-beta barrel	-		-	-
	GNPOGMHB_01619						IPR007138	Antibiotic biosynthesis monooxygenase domain
	IHCHCDPA_02030
	OEDNCNLP_02858
-	GNPOGMHB_01618	-	-		PF07045	DUF1330	IPR010753	Domain of unknown function DUF1330	-		Secreted protein	-
	OPHIMKFC_00661
	OEDNCNLP_02857
	IHCHCDPA_02031
iolS_3	GNPOGMHB_01615	COG category R Predicted oxidoreductase (related to aryl-alcohol dehydrogenase)	GO:0016491	oxidoreductase activity	PF00248	Aldo_ket_red	IPR020471	Aldo/keto reductase	-		-	-
iolS_2	IHCHCDPA_02034		GO:0055114	oxidation-reduction process			IPR023210	NADP-dependent oxidoreductase domain
	OPHIMKFC_00664						IPR036812	NADP-dependent oxidoreductase domain superfamily
	OEDNCNLP_02854
hchA_2	GNPOGMHB_01614	COG category R Putative intracellular protease/amidase	-	-	PF01965	DJ-1_PfpI	IPR029062	Class I glutamine amidotransferase-like	-			-
hchA_1	OPHIMKFC_00665						IPR002818	DJ-1/PfpI
	IHCHCDPA_02035
	OEDNCNLP_02853
	OEDNCNLP_02852	COG category R Uncharacterized conserved protein YciI, contains a putative active-site phosphohistidine	-		-		-		-		-
	OPHIMKFC_00666
	GNPOGMHB_01613
	IHCHCDPA_02036
	GNPOGMHB_02840	-	-		-		-		-		Secreted protein	-
	IHCHCDPA_02768
	OEDNCNLP_01384
	OPHIMKFC_01047
	GNPOGMHB_03475	COG category I 1-deoxy-D-xylulose 5-phosphate reductoisomerase	-
	OPHIMKFC_01190
	IHCHCDPA_02911
	OEDNCNLP_01528
	IHCHCDPA_03429	-	-		-		-		-		-	-
	OEDNCNLP_00830
	GNPOGMHB_03700
	OPHIMKFC_02201
	OPHIMKFC_02280	-	-		-		-		-		-	-
	GNPOGMHB_01885
	OEDNCNLP_01853
	IHCHCDPA_02360
	OPHIMKFC_02574	-	-		-		-		-		1 transmembrane domain	-
	GNPOGMHB_02563
	OEDNCNLP_01703
	IHCHCDPA_01403
	OEDNCNLP_01786	-	-		-		-		-		Secreted protein	-
	GNPOGMHB_02643
	OPHIMKFC_02657
	IHCHCDPA_01485
	IHCHCDPA_03405	-	-		PF02604	PhdYeFM_antitox	IPR036165	YefM-like superfamily	-		-	-
	OEDNCNLP_04135						IPR006442	Type II toxin-antitoxin system, antitoxin Phd/YefM
	GNPOGMHB_03676
	OPHIMKFC_02714
	GNPOGMHB_03675	COG category V PIN domain nuclease, a component of toxin-antitoxin system (PIN domain)	-		PF01850	PIN	IPR029060	PIN-like domain superfamily	-		-	-
	IHCHCDPA_03404						IPR002716	PIN domain
	OEDNCNLP_04134
	OPHIMKFC_02715
	GNPOGMHB_01853	-	-		-		-		-		-	-
	IHCHCDPA_01933
	OPHIMKFC_02859
	OEDNCNLP_02728
	OEDNCNLP_02072	-	-		-		-		-		-	-
	OPHIMKFC_03477
	GNPOGMHB_03012
	IHCHCDPA_03909
	IHCHCDPA_02698	COG category J Folate-dependent tRNA-U54 methylase TrmFO/GidA	-		-		-		-		-	-
	GNPOGMHB_00572
	OEDNCNLP_03051
	OPHIMKFC_03602
	GNPOGMHB_03962	-	-		PF12869	tRNA_anti-like	IPR024422	Protein of unknown function, OB-fold-containing	-		1 transmembrane domain	-
	OEDNCNLP_03118
	IHCHCDPA_04184
	OPHIMKFC_03812
	IHCHCDPA_03519	-	-		-		-		-		1 transmembrane domain	-
	OPHIMKFC_03874
	OEDNCNLP_03180
	GNPOGMHB_03291
Table S7. C 46 P. odoriferum specific homology groups. 38 groups have at least one functional annotation
Gene names	Gene identifiers	COG functions	GO terms		PFAM domains		Interpro domains		TIGRFAMs		Phobius predictions	Biosynthetic gene clusters (BGC)
	MOFPHMMP_03241	-	-		-		-		-		-	-
	OPJEMMMF_00593
	NGJMNJDB_00015
	JABOGBIO_03279
	AOJDAKOA_00794
	NCCLMADC_03590
	FEDMPDKE_03241
	EAEBFIAO_00028
	NEMGJIOM_04153
	HIOLCOCF_04186
	IBOFKLLA_02603
	LMODGAPC_00015
	JABGGEHE_04096
	ILPPLHHC_03485
intA_4	LMODGAPC_04252	COG category L & X Integrase	-		PF13356	Arm-DNA-bind_3	IPR025166	Integrase, DNA-binding domain	-		-	-
intA_5	NCCLMADC_04161						IPR038488	Integrase, DNA-binding domain superfamily
intA_6	JABGGEHE_04293
intA_7	ILPPLHHC_04088
intA_12	OPJEMMMF_03884
intA_8	JABOGBIO_04153
intA_9	EAEBFIAO_01907
	NEMGJIOM_03848
	NGJMNJDB_04252
	FEDMPDKE_04000
	AOJDAKOA_04935
	MOFPHMMP_04569
	HIOLCOCF_03856
	IBOFKLLA_04335
lacY_1	NGJMNJDB_03796	-	GO:0016020	membrane	PF01306	LacY_symp	IPR020846	Major facilitator superfamily domain	TIGR00882	oligosaccharide:H+ symporter	12 transmembrane domains	-
lacY_2	NCCLMADC_03732		GO:0008643	carbohydrate transport			IPR036259	MFS transporter superfamily
	NEMGJIOM_03252		GO:0005351	carbohydrate:proton symporter activity			IPR000576	LacY/RafB permease family
	ILPPLHHC_03323						IPR018457	LacY/RafB permease family, conserved site
	JABGGEHE_03261
	AOJDAKOA_01194
	EAEBFIAO_02161
	LMODGAPC_03880
	HIOLCOCF_03255
	OPJEMMMF_03425
	FEDMPDKE_03333
	JABOGBIO_03206
	IBOFKLLA_03525
	MOFPHMMP_03546
	MOFPHMMP_04469	-	GO:0003677	DNA binding	PF13936	HTH_38	IPR025246	Transposase IS30-like HTH domain	-		-	-
	JABGGEHE_00008						IPR009057	Homeobox-like domain superfamily
	NEMGJIOM_00008						IPR036388	Winged helix-like DNA-binding domain superfamily
	JABOGBIO_01569
	HIOLCOCF_00008
	IBOFKLLA_01150
	AOJDAKOA_02207
	OPJEMMMF_01735
	EAEBFIAO_02705
	NGJMNJDB_04335
	LMODGAPC_04344
	ILPPLHHC_00838
	NCCLMADC_01035
	FEDMPDKE_01603
	AOJDAKOA_02208	-	-		-		-		-		-	-
	IBOFKLLA_01151
	NCCLMADC_01034
	ILPPLHHC_00839
	JABOGBIO_01568
	OPJEMMMF_01734
	MOFPHMMP_03177
	LMODGAPC_00691
	HIOLCOCF_00009
	JABGGEHE_00009
	FEDMPDKE_01602
	EAEBFIAO_02706
	NEMGJIOM_00009
	NGJMNJDB_00691
	NEMGJIOM_01034	-	-		-		-		-		-	-
	JABOGBIO_00088
	FEDMPDKE_01046
	NGJMNJDB_00222
	EAEBFIAO_00213
	OPJEMMMF_00817
	MOFPHMMP_00919
	LMODGAPC_00222
	IBOFKLLA_01978
	AOJDAKOA_01799
	NCCLMADC_01736
	ILPPLHHC_00411
	JABGGEHE_00670
	HIOLCOCF_00671
	HIOLCOCF_00718	-	-		-		-		-		Secreted protein	-
	MOFPHMMP_00873
	IBOFKLLA_01932
	NEMGJIOM_00987
	AOJDAKOA_01845
	JABOGBIO_00135
	EAEBFIAO_00259
	ILPPLHHC_00364
	LMODGAPC_00268
	NGJMNJDB_00268
	OPJEMMMF_00865
	NCCLMADC_01783
	FEDMPDKE_01000
	JABGGEHE_00717
	NCCLMADC_01882	-	-		-		-		-		1 transmembrane domains	-
	EAEBFIAO_00356
	MOFPHMMP_00755
	OPJEMMMF_00964
	JABGGEHE_00814
	FEDMPDKE_00903
	ILPPLHHC_00267
	HIOLCOCF_00815
	LMODGAPC_00429
	JABOGBIO_00232
	AOJDAKOA_00004
	NGJMNJDB_00429
	NEMGJIOM_00889
	IBOFKLLA_01835
srlR	JABOGBIO_00449	COG category KG DNA-binding transcriptional regulator of sugar metabolism, DeoR/GlpR family	GO:0005622	intracellular	PF00455	DeoRC	IPR036390	Winged helix DNA-binding domain superfamily	-		-	-
	FEDMPDKE_00687		GO:0003700	DNA-binding transcription factor activity	PF08220	HTH_DeoR	IPR036388	Winged helix-like DNA-binding domain superfamily
	AOJDAKOA_01560		GO:0006355	regulation of transcription, DNA-templated			IPR037171	NagB/RpiA transferase-like
	IBOFKLLA_00455						IPR014036	DeoR C-terminal sensor domain
	MOFPHMMP_00537						IPR001034	DeoR-type HTH domain
	ILPPLHHC_00050						IPR018356	Transcription regulator, HTH DeoR-type, conserved site
	HIOLCOCF_01031
	NGJMNJDB_00645
	NEMGJIOM_00673
	JABGGEHE_01030
	OPJEMMMF_01183
	EAEBFIAO_00572
	LMODGAPC_00645
	NCCLMADC_01163
	AOJDAKOA_01559	-	-		PF06923	GutM	IPR009693	Glucitol operon activator			1 transmembrane domain
	JABOGBIO_00450
	ILPPLHHC_00049
	FEDMPDKE_00686
	NGJMNJDB_00646
	NCCLMADC_01162
	LMODGAPC_00646
	NEMGJIOM_00672
	MOFPHMMP_00536
	JABGGEHE_01031
	OPJEMMMF_01184
	IBOFKLLA_00454
	EAEBFIAO_00573
	HIOLCOCF_01032
srlD	IBOFKLLA_00453	COG category IQR NAD(P)-dependent dehydrogenase, short-chain alcohol dehydrogenase family	GO:0016491	oxidoreductase activity	PF00106	adh_short	IPR002347	Short-chain dehydrogenase/reductase SDR	-
	ILPPLHHC_00048						IPR036291	NAD(P)-binding domain superfamily
	JABGGEHE_01032						IPR020904	Short-chain dehydrogenase/reductase, conserved site
	AOJDAKOA_01558
	FEDMPDKE_00685
	LMODGAPC_00647
	MOFPHMMP_00535
	NCCLMADC_01161
	JABOGBIO_00451
	NGJMNJDB_00647
	NEMGJIOM_00671
	HIOLCOCF_01033
	OPJEMMMF_01185
	EAEBFIAO_00574
srlB	JABGGEHE_01033	COG category G Phosphotransferase system sorbitol-specific component IIA	GO:0005737 cytoplasm	phosphoenolpyruvate-dependent sugar phosphotransferase system	PF03829	PTSIIA_gutA	IPR004716	Phosphotransferase system, glucitol/sorbitol-specific IIA component	-		-	-
	LMODGAPC_00648		GO:0005737	cytoplasm			IPR036665	Phosphotransferase system, glucitol/sorbitol-specific IIA component superfamily
	OPJEMMMF_01186		GO:0008982	protein-N(PI)-phosphohistidine-sugar phosphotransferase activity
	EAEBFIAO_00575
	HIOLCOCF_01034
	NGJMNJDB_00648
	NEMGJIOM_00670
	AOJDAKOA_01557
	NCCLMADC_01160
	ILPPLHHC_00047
	MOFPHMMP_00534
	FEDMPDKE_00684
	JABOGBIO_00452
	IBOFKLLA_00452
srlE	FEDMPDKE_00683	-	GO:0009401	phosphoenolpyruvate-dependent sugar phosphotransferase system	PF03612 EIIBC-GUT_N		IPR011638	Sorbitol phosphotransferase enzyme II, C-terminal	TIGR00825	PTS system, glucitol/sorbitol-specific, IIBC component	4 transmembrane domains	-
	OPJEMMMF_01187		GO:0016021	category: cellular_component	PF07663	EIIBC-GUT_C	IPR004702	Phosphotransferease, sorbitol phosphotransferase enzyme II
	NCCLMADC_01159		GO:0008982	protein-N(PI)-phosphohistidine-sugar phosphotransferase activity			IPR011618	Sorbitol phosphotransferase enzyme II, N-terminal
	MOFPHMMP_00533
	NGJMNJDB_00649
	JABGGEHE_01034
	NEMGJIOM_00669
	EAEBFIAO_00576
	JABOGBIO_00453
	ILPPLHHC_00046
	IBOFKLLA_00451
	HIOLCOCF_01035
	AOJDAKOA_01556
	LMODGAPC_00649
srlA	NEMGJIOM_00668	-	GO:0009401	phosphoenolpyruvate-dependent sugar phosphotransferase system	PF03608	EII-GUT	IPR004699	Phosphotransferase system, enzyme II sorbitol-specific factor	TIGR00821 PTS system, glucitol/sorbitol-specific, IIC component		3 transmembrane domains	-
	JABGGEHE_01035		GO:0016021	integral component of membrane
	NGJMNJDB_00650
	AOJDAKOA_01555
	IBOFKLLA_00450
	EAEBFIAO_00577
	MOFPHMMP_00532
	FEDMPDKE_00682
	JABOGBIO_00454
	NCCLMADC_01158
	HIOLCOCF_01036
	OPJEMMMF_01188
	ILPPLHHC_00045
	LMODGAPC_00650
yegT_1	NEMGJIOM_01241	-	-		PF03825	Nuc_H_symport	-		-		1 transmembrane domain	-
yegT_3	ILPPLHHC_01479
yegT_2	NCCLMADC_00563
	IBOFKLLA_00767
	HIOLCOCF_01451
	MOFPHMMP_01288
	JABGGEHE_01237
	AOJDAKOA_03035
	EAEBFIAO_02402
	LMODGAPC_02417
	OPJEMMMF_00142
	JABOGBIO_00927
	FEDMPDKE_00121
	NGJMNJDB_02158
-	FEDMPDKE_01921	-	-		-		-		-		-	-
	JABGGEHE_01842
	EAEBFIAO_01349
	ILPPLHHC_00754
	NCCLMADC_00303
	NEMGJIOM_01848
	NGJMNJDB_03347
	JABOGBIO_01885
	AOJDAKOA_00151
	LMODGAPC_03432
	MOFPHMMP_01762
	HIOLCOCF_01844
	OPJEMMMF_02005
	IBOFKLLA_02836
-	NGJMNJDB_03527	-	-		-		-		-		-	-
	NCCLMADC_02401
	NEMGJIOM_01938
	ILPPLHHC_03170
	OPJEMMMF_02445
	HIOLCOCF_01934
	MOFPHMMP_02599
	JABOGBIO_01974
	FEDMPDKE_02278
	IBOFKLLA_03367
	LMODGAPC_03611
	AOJDAKOA_02424
	JABGGEHE_01932
	EAEBFIAO_03338
-	JABGGEHE_02146	-	-		PF09850	DotU	IPR038522	Type IV / VI secretion system, DotU superfamily	TIGR03349	type IV / VI secretion system protein, DotU family	1 transmembrane domain	-
	NGJMNJDB_04343						IPR017732	Type IV / VI secretion system, DotU
	NEMGJIOM_04540
	AOJDAKOA_04847
	IBOFKLLA_04461
	JABOGBIO_04633
	OPJEMMMF_02842
	HIOLCOCF_04534
	EAEBFIAO_02885
	ILPPLHHC_04408
	FEDMPDKE_04584
	LMODGAPC_04352
	MOFPHMMP_04521
	NCCLMADC_04585
-	NGJMNJDB_04344	COG category U Predicted component of the type VI protein secretion system	-		PF05936 T6SS_VasE		IPR010263	Type VI secretion protein, VC_A0114	TIGR03353	type VI secretion protein, VC_A0114 family	-	-
	AOJDAKOA_04848
	JABGGEHE_02147
	JABOGBIO_04632
	EAEBFIAO_02886
	NEMGJIOM_04539
	OPJEMMMF_02843
	LMODGAPC_04353
	FEDMPDKE_04583
	IBOFKLLA_04460
	ILPPLHHC_04407
	MOFPHMMP_04520
	NCCLMADC_04586
	HIOLCOCF_04533
-	OPJEMMMF_02844	COG category U Predicted component of the type VI protein secretion system	-		PF05943	VipB	IPR010269	Type VI secretion protein, EvpB/VC_A0108, tail sheath	TIGR03355	type VI secretion protein, EvpB/VC_A0108 family	-	-
	JABOGBIO_04631
	ILPPLHHC_04406
	JABGGEHE_02148
	EAEBFIAO_02887
	FEDMPDKE_04582
	HIOLCOCF_04532
	LMODGAPC_04354
	NGJMNJDB_04345
	IBOFKLLA_04459
	NCCLMADC_04587
	NEMGJIOM_04538
	AOJDAKOA_04849
	MOFPHMMP_04519
-	JABOGBIO_02188	COG category C 2,4-dienoyl-CoA reductase or related NADH-dependent reductase, Old Yellow Enzyme (OYE) family	GO:0055114	oxidation-reduction process	PF00724	Oxidored_FMN	IPR013785	Aldolase-type TIM barrel	-		-	-
	HIOLCOCF_02350		GO:0010181	FMN binding	PF07992	Pyr_redox_2	IPR036188	FAD/NAD(P)-binding domain superfamily
	EAEBFIAO_02081		GO:0016491	oxidoreductase activity			IPR023753	FAD/NAD(P)-binding domain
	IBOFKLLA_00171		GO:0003824	catalytic activity			IPR001155	NADH:flavin oxidoreductase/NADH oxidase, N-terminal
	MOFPHMMP_00287
	ILPPLHHC_02195
	NEMGJIOM_02546
	OPJEMMMF_02135
	JABGGEHE_02546
	FEDMPDKE_02827
	AOJDAKOA_02028
	NGJMNJDB_01544
	LMODGAPC_01540
	NCCLMADC_01479
-	ILPPLHHC_02377	COG category U Predicted component of the type VI protein secretion system	-		PF16989	T6SS_VasJ	IPR017739	Type VI secretion system-associated, VCA0119	TIGR03362 type VI secretion-associated protein, VC_A0119 family		-	-
	EAEBFIAO_04565				PF06812 ImpA_N		IPR010657	ImpA, N-terminal
	IBOFKLLA_03091
	MOFPHMMP_04424
	EAEBFIAO_02697
	NGJMNJDB_02331
	FEDMPDKE_02662
	HIOLCOCF_02882
	OPJEMMMF_02839
	NCCLMADC_02942
	LMODGAPC_02591
	JABOGBIO_03003
	NEMGJIOM_02715
	OPJEMMMF_02840
	JABGGEHE_02715
	AOJDAKOA_04771
-	NCCLMADC_02947	COG category U Type VI protein secretion system component VasA	-		PF05947	T6SS_TssF	IPR010272	Type VI secretion system, TssF-like	TIGR03359	type VI secretion protein, VC_A0110 family	-	-
	MOFPHMMP_04425
	AOJDAKOA_04765
	JABOGBIO_03010
	FEDMPDKE_02655
	ILPPLHHC_02382
	NGJMNJDB_02338
	EAEBFIAO_02695
	JABGGEHE_02722
	LMODGAPC_02598
	NEMGJIOM_02722
	IBOFKLLA_03084
	HIOLCOCF_02875
	OPJEMMMF_02837
-	IBOFKLLA_03083	COG category U Predicted component of the type VI protein secretion system	-		PF06996	T6SS_TssG	IPR010732	Type VI secretion, TssG-like	TIGR03347	type VI secretion protein, VC_A0111 family	-	-
	NEMGJIOM_02723
	FEDMPDKE_02654
	NGJMNJDB_02339
	OPJEMMMF_02836
	HIOLCOCF_02874
	LMODGAPC_02599
	MOFPHMMP_04426
	NCCLMADC_02948
	JABGGEHE_02723
	ILPPLHHC_02383
	EAEBFIAO_02694
	JABOGBIO_03011
	AOJDAKOA_04764
-	EAEBFIAO_02693	-	-		PF12790	T6SS-SciN	IPR017734	Type VI secretion system, lipoprotein SciN	TIGR03352	type VI secretion lipoprotein, VC_A0113 family	-	-
	OPJEMMMF_02835						IPR038706	Type VI secretion protein SciN-like superfamily
	LMODGAPC_02600
	JABOGBIO_03012
	NGJMNJDB_02340
	NEMGJIOM_02724
	AOJDAKOA_04763
	NCCLMADC_02949
	ILPPLHHC_02384
	HIOLCOCF_02873
	FEDMPDKE_02653
	JABGGEHE_02724
	IBOFKLLA_03082
	MOFPHMMP_04427
-	JABGGEHE_02725	COG category U Predicted component of the type VI protein secretion system	-		PF04965	GPW_gp25	IPR017737	Type VI secretion system-related protein	TIGR03357	type VI secretion system lysozyme-like protein	-	-
	HIOLCOCF_02872						IPR007048	IraD/Gp25-like
	MOFPHMMP_04428
	NEMGJIOM_02725
	EAEBFIAO_02692
	NCCLMADC_02950
	OPJEMMMF_02834
	NGJMNJDB_02341
	ILPPLHHC_02385
	JABOGBIO_03013
	FEDMPDKE_02652
	LMODGAPC_02601
	AOJDAKOA_04762
	IBOFKLLA_03081
-	AOJDAKOA_04761	-	-		-		-		-		-	-
	NEMGJIOM_02726
	EAEBFIAO_02691
	IBOFKLLA_03080
	NCCLMADC_02951
	LMODGAPC_02602
	JABGGEHE_02726
	FEDMPDKE_02651
	MOFPHMMP_04429
	NGJMNJDB_02342
	ILPPLHHC_02386
	JABOGBIO_03014
	OPJEMMMF_02833
	HIOLCOCF_02871
-	NCCLMADC_02954	-	-		PF06812	ImpA_N	IPR010657	ImpA, N-terminal	-		1 transmembrane domain	-
	NEMGJIOM_02728				PF12486	VasL	IPR021069	ImpA, C-terminal
	IBOFKLLA_03078
	AOJDAKOA_04759
	MOFPHMMP_04433
	NGJMNJDB_02344
	LMODGAPC_02604
	OPJEMMMF_02831
	ILPPLHHC_02388
	FEDMPDKE_02649
	JABOGBIO_03016
	HIOLCOCF_02869
	JABGGEHE_02728
	EAEBFIAO_02689
-	NCCLMADC_02955	-	-		-		-		-		-	-
	NGJMNJDB_02345
	LMODGAPC_02605
	JABOGBIO_03017
	JABGGEHE_02729
	OPJEMMMF_02830
	HIOLCOCF_02868
	ILPPLHHC_02389
	AOJDAKOA_04758
	IBOFKLLA_03077
	MOFPHMMP_04434
	FEDMPDKE_02648
	NEMGJIOM_02729
	EAEBFIAO_02688
-	OPJEMMMF_03087	COG category J Ribosomal protein S18 acetylase RimI and related acetyltransferases	-		-		-		-		-
	NGJMNJDB_02675
	FEDMPDKE_02854
	JABOGBIO_02577
	AOJDAKOA_03576
	NCCLMADC_02886
	NEMGJIOM_03027
	HIOLCOCF_03022
	EAEBFIAO_03724
	LMODGAPC_02935
	MOFPHMMP_01101
	IBOFKLLA_02140
	ILPPLHHC_02718
	JABGGEHE_03028
-	FEDMPDKE_03092	-	-		PF06551	DUF1120	IPR010546	Protein of unknown function DUF1120	-		Secreted protein	-
	OPJEMMMF_03327
	JABOGBIO_02814
	JABGGEHE_03100
	IBOFKLLA_03187
	HIOLCOCF_03146
	LMODGAPC_03300
	NCCLMADC_03278
	NEMGJIOM_03150
	MOFPHMMP_02404
	ILPPLHHC_02838
	NGJMNJDB_03215
	EAEBFIAO_03986
	AOJDAKOA_01356
gltF_2	JABGGEHE_03102	-	-		PF06551	DUF1120	IPR010546	Protein of unknown function DUF1120	-		Secreted protein	-
gltF_1	MOFPHMMP_02406
	IBOFKLLA_03185
	FEDMPDKE_03090
	OPJEMMMF_03325
	NCCLMADC_03276
	LMODGAPC_03298
	HIOLCOCF_03144
	ILPPLHHC_02840
	EAEBFIAO_03988
	JABOGBIO_02812
	NGJMNJDB_03213
	NEMGJIOM_03148
	AOJDAKOA_01354
	ILPPLHHC_02869										-	-
	EAEBFIAO_02298
	IBOFKLLA_03157
	MOFPHMMP_02434
	OPJEMMMF_03294
	NCCLMADC_03248
	HIOLCOCF_03116
	FEDMPDKE_03062
	AOJDAKOA_01326
	JABGGEHE_03130
	NGJMNJDB_03183
	LMODGAPC_03268
	JABOGBIO_02784
	NEMGJIOM_03120
araC_1	ILPPLHHC_03321	COG category K AraC-type DNA-binding domain and AraC-containing proteins	GO:0003677	DNA binding	PF12833	HTH_18	IPR018060	DNA binding HTH domain, AraC-type			-	-
araC_2	NCCLMADC_03734		GO:0043565	sequence-specific DNA binding	PF02311	AraC_binding	IPR003313	AraC-type arabinose-binding/dimerisation domain
	MOFPHMMP_03544		GO:0003700	DNA-binding transcription factor activity			IPR018062	HTH domain AraC-type, conserved site
	JABGGEHE_03259		GO:0006355	regulation of transcription, DNA-templated			IPR037923	Transcription regulator HTH-like
	JABOGBIO_03204						IPR020449	Transcription regulator HTH, AraC- type
	IBOFKLLA_03527
	LMODGAPC_03882
	HIOLCOCF_03253
	NGJMNJDB_03798
	NEMGJIOM_03254
	FEDMPDKE_03335
	OPJEMMMF_03427
	EAEBFIAO_02159
	AOJDAKOA_01192
cry2	HIOLCOCF_03262	-	-		PF03441	FAD_binding_7	IPR014729	Rossmann-like alpha/beta/alpha sandwich fold	-		-	-
	MOFPHMMP_03553				PF00875	DNA_photolyase	IPR018394	Cryptochrome/DNA photolyase class 1, conserved site, C-terminal
	NCCLMADC_03725						IPR036134	Cryptochrome/DNA photolyase, FAD-binding domain-like superfamily
	IBOFKLLA_03518						IPR005101	Cryptochrome/DNA photolyase, FAD-binding domain
	FEDMPDKE_03326						IPR036155	Cryptochrome/photolyase, N-terminal domain superfamily
	OPJEMMMF_03418						IPR006050	DNA photolyase, N-terminal
	AOJDAKOA_01201
	EAEBFIAO_02168
	ILPPLHHC_03330
	JABOGBIO_03213
	LMODGAPC_03873
	NEMGJIOM_03245
	JABGGEHE_03268
	NGJMNJDB_03789
nth_1	FEDMPDKE_03325	-	GO:0051539	4 iron, 4 sulfur cluster binding	PF10576	EndIII_4Fe-2S	IPR003265	HhH-GPD domain	-		-	-
nth_2	MOFPHMMP_03554		GO:0006284	base-excision repair	PF00730	HhH-GPD	IPR003651	Endonuclease III-like, iron-sulphur cluster loop motif
	HIOLCOCF_03263		GO:0006281	DNA repair			IPR004035	Endonuclease III, iron-sulphur binding site
	EAEBFIAO_02169		GO:0003824	catalytic activity			IPR023170	Helix-turn-helix, base-excision DNA repair, C-terminal
	NEMGJIOM_03244						IPR011257	DNA glycosylase
	NCCLMADC_03724
	NGJMNJDB_03788
	OPJEMMMF_03417
	LMODGAPC_03872
	JABOGBIO_03214
	ILPPLHHC_03331
	JABGGEHE_03269
	AOJDAKOA_01202
	IBOFKLLA_03517
-	NGJMNJDB_03752	COG category U Predicted component of the type VI protein secretion system	-		PF05936	Type VI secretion protein, VC_A0114	IPR010263	Type VI secretion system TssK	-		-	-
	EAEBFIAO_03651
	IBOFKLLA_04463
	OPJEMMMF_03705
	JABGGEHE_03430
	HIOLCOCF_03424
	ILPPLHHC_04546
	NCCLMADC_03324
	FEDMPDKE_04639
	NEMGJIOM_03418
	AOJDAKOA_04992
	LMODGAPC_03836
	MOFPHMMP_04591
	JABOGBIO_03487
-	FEDMPDKE_03859	COG category X, Transposase	-		-		-		-		-
	NEMGJIOM_03714
	MOFPHMMP_00286
	NGJMNJDB_01543
	NCCLMADC_01478
	HIOLCOCF_03722
	JABOGBIO_04021
	AOJDAKOA_02029
	LMODGAPC_01539
	ILPPLHHC_02196
	IBOFKLLA_00170
	OPJEMMMF_02134
	JABGGEHE_03726
	EAEBFIAO_02080
tal_2	LMODGAPC_04050	COG category G Transaldolase	GO:0005975	carbohydrate metabolic process	PF00923	TAL_FSA	IPR001585	Transaldolase/Fructose-6-phosphate aldolase	TIGR00874	transaldolase	-
talB_2	AOJDAKOA_04698		GO:0003824	catalytic activity			IPR004730	Transaldolase type 1
tal	HIOLCOCF_04279		GO:0005737	cytoplasm			IPR013785	Aldolase-type TIM barrel
	FEDMPDKE_04279		GO:0006098	pentose-phosphate shunt			IPR018225	Transaldolase, active site
	OPJEMMMF_03894		GO:0004801	sedoheptulose-7-phosphate:D-glyceraldehyde-3-phosphate glyceronetransferase activity
	EAEBFIAO_04245
	NGJMNJDB_04123
	ILPPLHHC_04277
	MOFPHMMP_04165
	JABGGEHE_04236
	JABOGBIO_04341
	IBOFKLLA_04397
	NEMGJIOM_04271
	NCCLMADC_04278
hxpB_2	EAEBFIAO_04244	COG category GR Beta-phosphoglucomutase or related phosphatase, HAD superfamily	GO:0008152	metabolic process	-		IPR023198	Phosphoglycolate phosphatase-like, domain 2	TIGR01509	haloacid dehalogenase superfamily, subfamily IA, variant 3 with third motif having DD or EDhaloacid dehalogenase superfamily	-	-
	NEMGJIOM_04270		GO:0016787	hydrolase activity			IPR006439	HAD hydrolase, subfamily IA	TIGR01549	haloacid dehalogenase superfamily, subfamily IA, variant 1 with third motif having Dx(3-4)D or Dx(3-4)E
	AOJDAKOA_04697						IPR036412	HAD-like superfamily
	JABGGEHE_04237						IPR023214	HAD superfamily
	OPJEMMMF_03895
	IBOFKLLA_04398
	NCCLMADC_04277
	JABOGBIO_04340
	LMODGAPC_04049
	NGJMNJDB_04124
	FEDMPDKE_04280
	MOFPHMMP_04164
	ILPPLHHC_04278
	HIOLCOCF_04278
csbX	JABGGEHE_04238	-	GO:0016021	integral component of membrane	PF07690	MFS_1	IPR011701	Major facilitator superfamily	TIGR00897	polyol permease family	-	-
	NEMGJIOM_04269		GO:0055085	transmembrane transport			IPR020846	Major facilitator superfamily domain
	FEDMPDKE_04281		GO:0022857	transmembrane transporter activity			IPR036259	MFS transporter superfamily
	NGJMNJDB_04125						IPR004748	Polyol permease
	IBOFKLLA_04399
	HIOLCOCF_04277
	ILPPLHHC_04279
	MOFPHMMP_04163
	LMODGAPC_04048
	OPJEMMMF_03896
	JABOGBIO_04339
	NCCLMADC_04276
	EAEBFIAO_04243
	AOJDAKOA_04696
xylB_2	OPJEMMMF_03897	COG category G Sugar (pentulose or hexulose) kinase	GO:0004856	xylulokinase activity	PF00370	FGGY_N	IPR000577	Carbohydrate kinase, FGGY	TIGR01312	D-xylulose kinase	-	-
xylB_3	ILPPLHHC_04280		GO:0005997	xylulose metabolic process	PF02782	FGGY_C	IPR018484	Carbohydrate kinase, FGGY, N-terminal
	JABOGBIO_04338		GO:0016773	phosphotransferase activity, alcohol group as acceptor			IPR018483	Carbohydrate kinase, FGGY, conserved site
	NCCLMADC_04275		GO:0005975	carbohydrate metabolic process			IPR018485	Carbohydrate kinase, FGGY, C-terminal
	FEDMPDKE_04282						IPR006000	Xylulokinase
	AOJDAKOA_04695
	IBOFKLLA_04400
	MOFPHMMP_04162
	JABGGEHE_04239
	LMODGAPC_04047
	EAEBFIAO_04242
	NGJMNJDB_04126
	HIOLCOCF_04276
	NEMGJIOM_04268
	FEDMPDKE_04283
mtlK_2	LMODGAPC_04046	COG category G Mannitol-1-phosphate/altronate dehydrogenases	GO:0003824	catalytic activity	PF01232	Mannitol_dh	IPR013328	6-phosphogluconate dehydrogenase, domain 2	-		-	-
mtlK_3	EAEBFIAO_04241		GO:0050662	coenzyme binding	PF08125	Mannitol_dh_C	IPR000669	Mannitol dehydrogenase
	JABOGBIO_04337		GO:0055114	oxidation-reduction process			IPR013131	Mannitol dehydrogenase, N-terminal
	FEDMPDKE_04284		GO:0016491	oxidoreductase activity			IPR036291	NAD(P)-binding domain superfamily
	MOFPHMMP_04161		GO:0008152	metabolic process			IPR008927	6-phosphogluconate dehydrogenase-like, C-terminal domain superfamily
	HIOLCOCF_04275
	IBOFKLLA_04401
	NEMGJIOM_04267
	NGJMNJDB_04127
	NCCLMADC_04274
	AOJDAKOA_04694
	ILPPLHHC_04281
	OPJEMMMF_03898
	JABGGEHE_04240
-	FEDMPDKE_04285	COG category K DNA-binding transcriptional regulator LsrR, DeoR family	GO:0030246	carbohydrate binding	PF04198	Sugar-bind	IPR036388	Winged helix-like DNA-binding domain superfamily	-		-	-
	EAEBFIAO_04240						IPR037171	NagB/RpiA transferase-like
	NCCLMADC_04273						IPR007324	Sugar-binding domain, putative
	JABOGBIO_04336
	NGJMNJDB_04128
	IBOFKLLA_04402
	HIOLCOCF_04274
	NEMGJIOM_04266
	OPJEMMMF_03899
	AOJDAKOA_04693
	ILPPLHHC_04282
	JABGGEHE_04241
	MOFPHMMP_04160
	LMODGAPC_04045
-	MOFPHMMP_01146	-	-		PF07514	TraI_2	IPR011119	Uncharacterised domain, helicase/relaxase, putative			-	part of 'nrps' BGC
	AOJDAKOA_04744											part of 'other' BGC
	EAEBFIAO_04275
	ILPPLHHC_01621
	OPJEMMMF_00008
	NCCLMADC_04520
	NEMGJIOM_04397
	JABOGBIO_04448
	LMODGAPC_02563
	HIOLCOCF_04335
	IBOFKLLA_04254
	NGJMNJDB_02305
	JABGGEHE_04330
	FEDMPDKE_04378
-	NCCLMADC_00697	-	-		-		-		-		-	part of 'other' BGC
	JABGGEHE_04331											part of 'nrps' BGC
	NGJMNJDB_02304
	LMODGAPC_02562
	ILPPLHHC_01620
	MOFPHMMP_01147
	AOJDAKOA_04745
	JABOGBIO_04449
	OPJEMMMF_00009
	NEMGJIOM_04398
	HIOLCOCF_04334
	IBOFKLLA_04255
	FEDMPDKE_04377
	EAEBFIAO_04274
Table S7. D 9 P. aquaticum specific homology groups. 5 groups have at least one functional annotation
Gene names	Gene identifiers	COG functions	GO terms		PFAM domains		Interpro domains		TIGRFAMs		Phobius predictions	Biosynthetic gene clusters
yggS_2	EOAELAHB_02899	COG category R Uncharacterized pyridoxal phosphate-containing protein, affects Ilv metabolism, UPF0001 family	-		-		IPR029066	type: Homologous_superfamily	-		-	-
yggS_1	OACADONB_03426
	DDAGMIBG_00743
	EKGCDIEI_01134
	FNNOOIMC_02510
	JFJGBDDA_03669
	KGLCHHMO_00751
	BKJAGIAH_02692
-	BKJAGIAH_00725	-	-		-		-		-		-	-
	KGLCHHMO_02398
	FNNOOIMC_03514
	OACADONB_03408
	JFJGBDDA_00031
	DDAGMIBG_01304
	EOAELAHB_00392
	EKGCDIEI_00401
-	DDAGMIBG_00125	-	-		-		-		-		-	part of 'lantipeptide' BGC
	KGLCHHMO_02076
	BKJAGIAH_01154
	OACADONB_01937
	EOAELAHB_03874
	EKGCDIEI_00795
	FNNOOIMC_00142
	JFJGBDDA_02464
-	DDAGMIBG_03764	-	-		-		-		-		-	-
	EKGCDIEI_02682
	FNNOOIMC_01130
	KGLCHHMO_01251
	BKJAGIAH_01214
[truncated: 1,595 more rows]

## Sheet: Table S8
Table S8. Genomic locations and functions of virulent associated genes in P. brasiliense NAK 240.
A. The genomic locations and functional annotations of virulent associated genes in P. brasiliense NAK 240.
Each cluster has 5 lines of information: genomic address (1), cluster size (2), gene identifier (3), gene name (- when no assigned name) (4) and the distance between genes (5).
Genes between clusters	Cluster information	Functional annotations (per gene)
38 genes before		GJPMHAJK_00039	GJPMHAJK_00040
	32,501 - 35,150	GO:0009007, site-specific DNA-methyltransferase (adenine-specific) activity	PF13175, AAA_15
	2 genes	GO:0032775, DNA methylation on adenine	IPR027417, P-loop containing nucleoside triphosphate hydrolase
	GJPMHAJK_00039, GJPMHAJK_00040	PF02086, MethyltransfD12	IPR003593, AAA+ ATPase domain
	-,-	IPR012327, D12 class N6 adenine-specific DNA methyltransferase	gene 1/45 of 'nrps'(1) biosynthetic gene cluster
	86	IPR012263, Adenine modification methylase, M.EcoRV-type
		IPR029063, S-adenosyl-L-methionine-dependent methyltransferase
		IPR023095, Adenine-specific methyltransferase, domain 2
		COG0338 L,Site-specific DNA-adenine methylase
4 genes between. 3,136 bp		GJPMHAJK_00045
	38,286 - 40,040	PF10592, AIPR
	1 gene	IPR018247, EF-Hand 1, calcium-binding site
	GJPMHAJK_00045	gene 6/45 of 'nrps'(1) biosynthetic gene cluster
	-
	-
104 genes between. 125,314 bp		GJPMHAJK_00150
	165,354 - 166,703	GO:0006304, DNA modification
	1 gene	GO:0003677, DNA binding
	GJPMHAJK_00150	PF01420, Methylase_S
	-	IPR000055, Restriction endonuclease, type I, HsdS
	-	COG0732 V,Restriction endonuclease S subunit
1 gene between. 3,323 bp		GJPMHAJK_00152	GJPMHAJK_00153	GJPMHAJK_00154	GJPMHAJK_00155,	GJPMHAJK_00156
	170,026 - 175,961	GO:0008170, N-methyltransferase activity	GO:0003677, DNA binding	IPR027417, P-loop containing nucleoside triphosphate hydrolase	-	-
	5 genes	GO:0032259, methylation	GO:0006304, DNA modification
	GJPMHAJK_00152, GJPMHAJK_00153, GJPMHAJK_00154, GJPMHAJK_00155, GJPMHAJK_00156	GO:0003676, nucleic acid binding	PF01420, Methylase_S
	hsdM_2, hsdS, -, -, -	GO:0003677, DNA binding	IPR000055, Restriction endonuclease, type I, HsdS
	0, 0, 306, 3	GO:0008168, methyltransferase activity
		GO:0006306, DNA methylation
		PF12161, HsdM_N
		PF02384, N6_Mtase
		IPR022749, N6 adenine-specific DNA methyltransferase, N-terminal domain
		IPR038333, N6 adenine-specific DNA methyltransferase, N-terminal domain superfamily
		IPR002052, DNA methylase, N-6 adenine-specific, conserved site
		IPR003356, DNA methylase, adenine-specific
		IPR029063, S-adenosyl-L-methionine-dependent methyltransferase
		COG0286 V,Type I restriction-modification system, DNA methylase subunit
1 gene between. 1,377 bp		GJPMHAJK_00158
	177,338 - 177,553	IPR038488, Integrase, DNA-binding domain superfamily
	1 gene	COG0582 LX,Integrase
	GJPMHAJK_00158
	-
	-
278 genes between. 306,746 bp		GJPMHAJK_00445	GJPMHAJK_00446	GJPMHAJK_00447	GJPMHAJK_00448	GJPMHAJK_00449	GJPMHAJK_00450	GJPMHAJK_00451	GJPMHAJK_00452
	484,299 - 491,155	GO:0015074, DNA integration	-	-	GO:0009007, site-specific DNA-methyltransferase (adenine-specific) activity		PF07007, LprI	-	GO:0043565, sequence-specific DNA binding
	8 genes	GO:0003677, DNA binding			GO:0032775, DNA methylation on adenine		IPR009739, Lysozyme inhibitor LprI, N-terminal		GO:0003677, DNA binding
	GJPMHAJK_00445, GJPMHAJK_00446, GJPMHAJK_00447, GJPMHAJK_00448, GJPMHAJK_00449, GJPMHAJK_00450, GJPMHAJK_00451, GJPMHAJK_00452	GO:0006310, DNA recombination			PF02086, MethyltransfD12		Secreted protein (Phobius)		PF01381, HTH_3
	intA_2, -, -, -, -, -, -, -	PF00589, Phage_integrase			IPR012263, Adenine modification methylase, M.EcoRV-type				IPR001387, Cro/C1-type helix-turn-helix domain
	210, 401, 71, 348, 0, 32, 258	PF13356, Arm-DNA-bind_3			IPR029063, S-adenosyl-L-methionine-dependent methyltransferase				IPR010982, Lambda repressor-like, DNA-binding domain superfamily
		IPR002104, Integrase, catalytic domain			IPR012327, D12 class N6 adenine-specific DNA methyltransferase				COG1396 K,Transcriptional regulator, contains XRE-family HTH domain
		IPR010998, Integrase/recombinase, N-terminal			IPR023095, Adenine-specific methyltransferase, domain 2
		IPR025166, Integrase, DNA-binding domain			COG0338 L,Site-specific DNA-adenine methylase
		IPR013762, Integrase-like, catalytic domain superfamily
		IPR038488, Integrase, DNA-binding domain superfamily
		IPR011010, DNA breaking-rejoining enzyme, catalytic core
		COG0582 LX,Integrase
1 gene between. 832 bp		GJPMHAJK_00454	GJPMHAJK_00455
	491,987 - 493,424	PF05930, Phage_AlpA	-
	2 genes	IPR010260, DNA-binding transcriptional activator AlpA
	GJPMHAJK_00454, GJPMHAJK_00455
	-, -
	134
294 genes between. 333,919 bp		GJPMHAJK_00752
	827,343 - 827,504	-
	1 gene
	GJPMHAJK_00752
	-
	-
605 genes between. 691,578 bp		GJPMHAJK_01370	GJPMHAJK_01371
	1,519,082 - 1,523,337	IPR027417, P-loop containing nucleoside triphosphate hydrolase	-
	2 genes
	GJPMHAJK_01370, GJPMHAJK_01371
	-, -
	0
1 gene between. 543 bp		GJPMHAJK_01373
	1,523,880 - 1,524,902	GO:0003677, DNA binding
	1 gene	GO:0004803, transposase activity
	GJPMHAJK_01373	GO:0006313, transposition, DNA-mediated
	-	PF01548, DEDD_Tnp_IS110
	-	PF02371, Transposase_20
		IPR003346, Transposase, IS116/IS110/IS902
		IPR002525, Transposase, IS111A/IS1328/IS1533, N-terminal
		COG3547 X,Transposase
47 genes between. 50,145 bp		GJPMHAJK_01421
	1,575,047 - 1,576,141	IPR024064, FdhE-like superfamily
	1 gene
	GJPMHAJK_01421
	-
	-
189 genes between. 215,857 bp		GJPMHAJK_01614	GJPMHAJK_01615
	1,791,998 - 1,793,762	1 transmembrane domain (Phobius)	PF12787, EcsC
	2 genes		IPR024787, EcsC protein
	GJPMHAJK_01614, GJPMHAJK_01615
	-, -
	584
28 genes between. 37,973 bp		GJPMHAJK_01644
	1,831,735 - 1,832,136	1 transmembrane protein (Phobius)
	1 gene
	GJPMHAJK_01644
	-
	-
32 genes between. 31,398 bp		GJPMHAJK_01681
	1,863,534 - 1,864,340	Secreted protein (Phobius)
	1 gene
	GJPMHAJK_01681
	-
	-
150 genes between. 185,814 bp		GJPMHAJK_01842	GJPMHAJK_01843
	2,050,154 - 2,050,980	GO:0007165, signal transduction	3 transmembrane domains (Phobius)
	2 genes	GO:0005515, protein binding
	GJPMHAJK_01842, GJPMHAJK_01843	PF13676, TIR_2
	-, -	IPR035897, Toll/interleukin-1 receptor homology (TIR) domain superfamily
	0	IPR000157, Toll/interleukin-1 receptor homology (TIR) domain
89 genes between. 101,350 bp		GJPMHAJK_01933	GJPMHAJK_01934	GJPMHAJK_01935	GJPMHAJK_01936
	2,152,330 - 2,157,651	GO:0008170, N-methyltransferase activity
	4 genes	GO:0006306, DNA methylation
	GJPMHAJK_01933, GJPMHAJK_01934, GJPMHAJK_01935, GJPMHAJK_01936	GO:0003677, DNA binding
	-, - , -, -	PF01555, N6_N4_Mtase
	0, 34 ,0	IPR002941, DNA methylase N-4/N-6
		IPR029063, S-adenosyl-L-methionine-dependent methyltransferase
		COG1743 L,Adenine-specific DNA methylase, contains a Zn-ribbon domain
51 genes between. 50,534 bp		GJPMHAJK_01989
	2,208,185 - 2,208,526	PF04606, Ogr_Delta
	1 gene	IPR007684, Zinc finger, Ogr/Delta-type
	GJPMHAJK_01989
	-
	-
128 genes between. 144,727 bp		GJPMHAJK_02119	GJPMHAJK_02120
	2,353,253 - 2,354,884	-	GO:0055114, oxidation-reduction process
	2 genes		GO:0016491, oxidoreductase activity
	GJPMHAJK_02119, GJPMHAJK_02120		PF02668, TauD
	-, -		IPR003819, TauD/TfdA-like domain
	4
8 genes between. 8,949 bp		GJPMHAJK_02129	GJPMHAJK_02130	GJPMHAJK_02131
	2,363,833 - 2,366,326	2 transmembrane domains (Phobius)	-	COG1280 E,Threonine/homoserine/homoserine lactone efflux protein
	3 genes
	GJPMHAJK_02129, GJPMHAJK_02130, GJPMHAJK_02131
	-, -, -
	520317
199 genes between. 212,896 bp		GJPMHAJK_02338	GJPMHAJK_02339
	2,579,222 - 2,581,004	-	-
	2 genes
	GJPMHAJK_02338, GJPMHAJK_02339
	-, cas2
	17
152 genes between. 176,078 bp		GJPMHAJK_02494	GJPMHAJK_02495	GJPMHAJK_02496
	2,757,082 - 2,759,241	-	2 transmembrane domains (Phobius)	-
	3 genes
	GJPMHAJK_02494, GJPMHAJK_02495, GJPMHAJK_02496
	-, -, -
	31, 346
105 genes between. 122,361 bp		GJPMHAJK_02602	GJPMHAJK_02603
	2,881,602 - 2,882,657	PF11153, DUF2931	Secreted protein (Phobius)
	2 genes	IPR021326, Protein of unknown Assigned functions DUF2931
	GJPMHAJK_02602, GJPMHAJK_02603	Secreted protein (Phobius)
	-, -
	55
1 gene between. 465 bp		GJPMHAJK_02605
	2,883,122 - 2,883,382	Secreted protein (Phobius)
	1 gene
	GJPMHAJK_02605
	-
	-
8 genes between. 2,8013 bp		GJPMHAJK_02614
	2,911,395 - 2,911,814	PF15599, Imm63
	1 gene	IPR028952, Immunity protein 63
	GJPMHAJK_02614
	-
	-
85 genes between. 9,6486 bp		GJPMHAJK_02700
	3,008,300 - 3,008,392	-
	1 gene
	GJPMHAJK_02700
	-
	-
14 genes between. 1,6677 bp		GJPMHAJK_02715	GJPMHAJK_02716
	3,025,069 - 3,026,689	-	GO:0006310, DNA recombination
	2 genes		GO:0015074, DNA integration
	GJPMHAJK_02715, GJPMHAJK_02716		GO:0003677, DNA binding
	-, -		PF00589, Phage_integrase
	74		IPR011010, DNA breaking-rejoining enzyme, catalytic core
			IPR013762, Integrase-like, catalytic domain superfamily
			IPR002104, Integrase, catalytic domain
			2 transmembrane domains (Phobius)
3 genes between. 4,403 bp		GJPMHAJK_02720	GJPMHAJK_02721
	3,031,092 - 3,032,564	3 transmembrane domains (Phobius)	-
	2 genes
	GJPMHAJK_02720, GJPMHAJK_02721
	-, -
	97
1 gene between. 591 bp		GJPMHAJK_02723	GJPMHAJK_02724	GJPMHAJK_02725	GJPMHAJK_02726
	3,033,155 - 3,040,363	GO:0005524, ATP binding	PF13175, AAA_15	2 transmembrane domains (Phobius)	-
	4 genes	PF01443, Viral_helicase1	IPR027417, P-loop containing nucleoside triphosphate hydrolase
	GJPMHAJK_02723, GJPMHAJK_02724, GJPMHAJK_02725, GJPMHAJK_02726	IPR027417, P-loop containing nucleoside triphosphate hydrolase	IPR034139, OLD protein-like, TOPRIM domain
	-, recF_2, -, -	IPR027351, (+) RNA virus helicase core domain	COG3593 L,Predicted ATP-dependent endonuclease of the OLD family, contains P-loop ATPase and TOPRIM domains
	0, 320, 253	COG0210 L, Superfamily I DNA or RNA helicase
2 genes between. 1,900 bp		GJPMHAJK_02729	GJPMHAJK_02730
	3,042,263 - 3,044,163	-	-
	2 genes
	GJPMHAJK_02729, GJPMHAJK_02730
	-,-
	-
9 genes between. 10,592 bp		GJPMHAJK_02740
	3,054,755 - 3,056,158	PF10592, AIPR
	1 gene
	GJPMHAJK_02740
	-
	-
393 genes between. 461,773 bp		GJPMHAJK_03136	GJPMHAJK_03137	GJPMHAJK_03138	GJPMHAJK_03139	GJPMHAJK_03140
	3,517,931 - 3,523,476	-	IPR029063, S-adenosyl-L-methionine-dependent methyltransferase	2 transmembrane domains (Phobius)	GO:0000150, recombinase activity	IPR027417, P-loop containing nucleoside triphosphate hydrolase
	5 genes				GO:0003677, DNA binding	COG0507 L,ATP-dependent exoDNAse (exonuclease V), alpha subunit, helicase superfamily I
	GJPMHAJK_03136, GJPMHAJK_03137, GJPMHAJK_03138, GJPMHAJK_03139, GJPMHAJK_03140				GO:0006310, DNA recombination
	-, -, -, bin3, -				PF00239, Resolvase
	13933526, 13933527, 13933528, 13927160, 13933529				IPR006119, Resolvase, N-terminal catalytic domain
	112, 89, 193, 215				IPR036162, Resolvase-like, N-terminal catalytic domain superfamily
					IPR006118, Recombinase, conserved site
					COG1961 L,Site-specific DNA recombinase related to the DNA invertase Pin
2 genes between. 773 bp		GJPMHAJK_03143
	3,524,249 - 3,524,917	GO:0003677, DNA binding
	1 gene	GO:0006310, DNA recombination
	GJPMHAJK_03143	GO:0000150, recombinase activity
	-	PF00239, Resolvase
	-	IPR006119, Resolvase, N-terminal catalytic domain
		IPR036162, Resolvase-like, N-terminal catalytic domain superfamily
162 genes between. 163,897 bp		GJPMHAJK_03308	GJPMHAJK_03309	GJPMHAJK_03310
	3,688,814 - 3,691,940	PF01935, DUF87	-	-
	3 genes	IPR027417, P-loop containing nucleoside triphosphate hydrolase
	GJPMHAJK_03308,GJPMHAJK_03309,GJPMHAJK_03310	IPR002789, Helicase HerA, central domain
	-, -, -	COG0433 L,Archaeal DNA helicase HerA or a related bacterial ATPase, contains HAS-barrel and ATPase domains
	17, 106
15 genes between. 14,364 bp		GJPMHAJK_03326	GJPMHAJK_03327	GJPMHAJK_03328
	3,706,304 - 3,708,241	PF13079, DUF3916	-	Secreted protein (Phobius)
	3 genes	IPR025075, Protein of unknown Assigned functions DUF3916		COG0582 LX,Integrase
	GJPMHAJK_03326,GJPMHAJK_03327,GJPMHAJK_03328
	-, -, -
	163, 133
6 genes between. 9,601 bp		GJPMHAJK_03335	GJPMHAJK_03336	GJPMHAJK_03337	GJPMHAJK_03338
	3,717,842 - 3,722,866	IPR026487, Sporadically distributed protein CHP04141	-	Receptor protein (Phobius)	COG0312 R,Predicted Zn-dependent protease or its inactivated homolog
	4 genes	TIGR04141, sporadically distributed protein, TIGR04141 family		1 transmembrane domain (Phobius)
	GJPMHAJK_03335,GJPMHAJK_03336,GJPMHAJK_03337,GJPMHAJK_03338
	-, -, -, -
	748, 211, 142
113 genes between. 182,651 bp		GJPMHAJK_03453
	3,905,517 - 3,907,181	GO:0016887, ATPase activity
	1 gene	GO:0016021, integral component of membrane
	GJPMHAJK_03453	GO:0005524, ATP binding
	yojI_1	GO:0042626, ATPase-coupled transmembrane transporter activity
	-	GO:0015833, peptide transport
		GO:0055085, transmembrane transport
		PF00664, ABC_membrane
		PF00005, ABC_tran
		IPR005898, Cyclic peptide transporter
		IPR003439, ABC transporter-like
		IPR027417, P-loop containing nucleoside triphosphate hydrolase
		IPR011527, ABC transporter type 1, transmembrane domain
		IPR003593, AAA+ ATPase domain
		IPR017871, ABC transporter, conserved site
		IPR036640, ABC transporter type 1, transmembrane domain superfamily
		TIGR01194, cyclic peptide transporter
		gene 16/34 of 'nrps'(2) biosynthetic gene cluster (Phobius) receptor candidate
		5 transmembrane domains (Phobius)
		COG4615 P,ABC-type siderophore export system, fused ATPase and permease components
596 genes between. 681,297 bp		GJPMHAJK_04063
	4,588,478 - 4,589,500	GO:0006313, transposition, DNA-mediated
	1 gene	GO:0004803, transposase activity
	GJPMHAJK_04063	GO:0003677, DNA binding
	-	PF02371, Transposase_20
	-	PF01548, DEDD_Tnp_IS110
		IPR003346, Transposase, IS116/IS110/IS902
		IPR002525, Transposase, IS111A/IS1328/IS1533, N-terminal
		COG3547 X,Transposase
18 genes between. 21,062 bp		GJPMHAJK_04082	GJPMHAJK_04083,	GJPMHAJK_04084	GJPMHAJK_04085	GJPMHAJK_04086	GJPMHAJK_04087
	4,610,562 - 4,629,005	Secreted protein (Phobius)	-	PF01476, LysM	-	-	-
	6 genes			IPR018392, LysM domain
	GJPMHAJK_04082, GJPMHAJK_04083, GJPMHAJK_04084, GJPMHAJK_04085, GJPMHAJK_04086, GJPMHAJK_04087			IPR018392, LysM domain
	-, -, -, -, -, -
	227, 41, -7, 91, 394
185 genes between. 188,452 bp		GJPMHAJK_04274
	4,817,457 - 4,817,660	1 transmembrane domain (Phobius)
	1 gene
	GJPMHAJK_04274
	-
	-
60 genes between. 80,531 bp		GJPMHAJK_04335
	4,898,191 - 4,899,021	PF02498, BRO family, N-terminal domain
	1 gene	IPR003497, BRO N-terminal domain
	GJPMHAJK_04335
	-
	-
75 genes between. 82,440 bp		GJPMHAJK_04416
	4,981,461 - 4,982,120	1 transmembrane domain (Phobius)
	1 gene
	GJPMHAJK_04416
	-
	-
146 more genes present in this sequence. 145,297 bp
B. Hypergeometric GO enrichment analysis of GO-terms assigned to virulent associated genes in P. brasiliense NAK 240.
* Benjamini-Hochberg (BH) multiple testing correction for 90 tests with a false positive rate of 0.01. The first rank needs to be (1/90)*0.01 = 1.111E-4. For each rank the p-value is increased with this number
Rank	GO term	P value	Critical p value BH*	Significant	Total genes (N)	Subset genes (n)	GOterm occurace (K)	GOterm in subset (k)	Over or under-represented
1	GO:0006259	0	0.000111111	yes	2942	17	125	12	over
2	GO:0006304	0	0.000222222	yes	2942	17	14	6	over
3	GO:0090304	6e-10	0.000333333	yes	2942	17	256	12	over
4	GO:0044260	3.5e-09	0.000444444	yes	2942	17	298	12	over
5	GO:0006139	4.88e-08	0.000555556	yes	2942	17	374	12	over
6	GO:0044728	9.42e-08	0.000666667	yes	2942	17	9	4	over
6	GO:0006305	9.42e-08	0.000666667	yes	2942	17	9	4	over
6	GO:0006306	9.42e-08	0.000666667	yes	2942	17	9	4	over
7	GO:0003677	1.325e-07	0.000777778	yes	2942	17	319	11	over
8	GO:0006310	2.975e-07	0.000888889	yes	2942	17	54	6	over
9	GO:0006725	3.511e-07	0.001	yes	2942	17	445	12	over
10	GO:0046483	4.973e-07	0.00111111	yes	2942	17	459	12	over
11	GO:1901360	6.183e-07	0.00122222	yes	2942	17	468	12	over
12	GO:0043170	1.2929e-06	0.00133333	yes	2942	17	500	12	over
13	GO:0034641	2.4133e-06	0.00144444	yes	2942	17	529	12	over
14	GO:0043412	2.9092e-06	0.00155556	yes	2942	17	79	6	over
15	GO:0140097	3.3706e-06	0.00166667	yes	2942	17	81	6	over
16	GO:0043414	3.4475e-06	0.00177778	yes	2942	17	20	4	over
17	GO:0003676	4.4114e-06	0.00188889	yes	2942	17	449	11	over
18	GO:0032259	6.2171e-06	0.002	yes	2942	17	23	4	over
19	GO:0000150	9.38277e-05	0.00211111	yes	2942	17	3	2	over
20	GO:0097159	9.69547e-05	0.00222222	yes	2942	17	891	13	over
20	GO:1901363	9.69547e-05	0.00222222	yes	2942	17	891	13	over
21	GO:0006807	0.000143377	0.00233333	yes	2942	17	775	12	over
22	GO:0032775	0.000186698	0.00244444	yes	2942	17	4	2	over
22	GO:0009007	0.000186698	0.00244444	yes	2942	17	4	2	over
22	GO:0009008	0.000186698	0.00244444	yes	2942	17	4	2	over
23	GO:0044238	0.000495988	0.00255556	yes	2942	17	876	12	over
24	GO:0008168	0.000549661	0.00266667	yes	2942	17	71	4	over
25	GO:0005488	0.000623737	0.00277778	yes	2942	17	1226	14	over
26	GO:0016741	0.000984352	0.00288889	yes	2942	17	83	4	over
27	GO:0044237	0.00127962	0.003	yes	2942	17	965	12	over
28	GO:0008170	0.00197118	0.00311111	yes	2942	17	12	2	over
29	GO:0009987	0.00326709	0.00322222	yes	2942	17	1233	13	over
30	GO:0005575	0.0033181	0.00333333	yes	2942	17	1106	1	under
31	GO:0071704	0.00335683	0.00344444	no	2942	17	1069	12	over
32	GO:0004803	0.00544606	0.00355556	no	2942	17	20	2	over
33	GO:0032196	0.00655344	0.00366667	no	2942	17	22	2	over
33	GO:0006313	0.00655344	0.00366667	no	2942	17	22	2	over
34	GO:0015074	0.00714071	0.00377778	no	2942	17	23	2	over
35	GO:0008757	0.0103972	0.00388889	no	2942	17	28	2	over
36	GO:0008152	0.0122387	0.004	no	2942	17	1411	13	over
37	GO:0003674	0.038114	0.00411111	no	2942	17	2429	17	over
38	GO:0006810	0.090652	0.00422222	no	2942	17	598	1	under
38	GO:0051179	0.090652	0.00422222	no	2942	17	598	1	under
38	GO:0051234	0.090652	0.00422222	no	2942	17	598	1	under
39	GO:0016740	0.145148	0.00433333	no	2942	17	440	4	over
40	GO:0016787	0.151001	0.00444444	no	2942	17	493	1	under
41	GO:0003824	0.168993	0.00455556	no	2942	17	1544	10	over
42	GO:0042626	0.171674	0.00466667	no	2942	17	36	1	over
43	GO:0043167	0.180768	0.00477778	no	2942	17	607	2	under
44	GO:0015399	0.18658	0.00488889	no	2942	17	40	1	over
45	GO:0065007	0.202841	0.005	no	2942	17	424	1	under
46	GO:0044425	0.207756	0.00511111	no	2942	17	418	1	under
47	GO:0050789	0.217751	0.00522222	no	2942	17	406	1	under
48	GO:0050794	0.226233	0.00533333	no	2942	17	396	1	under
49	GO:0008150	0.229412	0.00544444	no	2942	17	2421	15	over
50	GO:0036094	0.239024	0.00555556	no	2942	17	503	2	under
51	GO:0055085	0.23918	0.00566667	no	2942	17	381	1	under
52	GO:0031224	0.243546	0.00577778	no	2942	17	376	1	under
53	GO:0016021	0.244422	0.00588889	no	2942	17	375	1	under
54	GO:0043168	0.267155	0.006	no	2942	17	443	2	under
55	GO:0043565	0.269004	0.00611111	no	2942	17	67	1	over
56	GO:0005215	0.271846	0.00622222	no	2942	17	344	1	under
57	GO:0000166	0.272119	0.00633333	no	2942	17	430	2	under
57	GO:1901265	0.272119	0.00633333	no	2942	17	430	2	under
58	GO:0005524	0.280518	0.00644444	no	2942	17	293	2	over
59	GO:0032559	0.281156	0.00655556	no	2942	17	295	2	over
60	GO:0030554	0.281464	0.00666667	no	2942	17	296	2	over
61	GO:0035639	0.286074	0.00677778	no	2942	17	315	2	over
62	GO:0032555	0.28705	0.00688889	no	2942	17	321	2	over
63	GO:0017076	0.287191	0.007	no	2942	17	322	2	over
64	GO:0097367	0.288175	0.00711111	no	2942	17	361	2	under
65	GO:0008144	0.288692	0.00722222	no	2942	17	352	2	under
66	GO:0032553	0.288798	0.00733333	no	2942	17	346	2	over
67	GO:0022857	0.302676	0.00744444	no	2942	17	309	1	under
68	GO:0015833	0.312297	0.00755556	no	2942	17	87	1	over
69	GO:0016491	0.313785	0.00766667	no	2942	17	296	1	under
70	GO:0042886	0.314116	0.00777778	no	2942	17	88	1	over
71	GO:0022804	0.322756	0.00788889	no	2942	17	93	1	over
72	GO:0055114	0.329366	0.008	no	2942	17	277	1	under
73	GO:0007165	0.341848	0.00811111	no	2942	17	106	1	over
74	GO:0005515	0.351359	0.00822222	no	2942	17	114	1	over
75	GO:0071702	0.357282	0.00833333	no	2942	17	238	1	under
76	GO:0016817	0.375257	0.00844444	no	2942	17	201	1	under
77	GO:0016818	0.375582	0.00855556	no	2942	17	200	1	under
78	GO:0016462	0.377317	0.00866667	no	2942	17	194	1	under
79	GO:0016887	0.377672	0.00877778	no	2942	17	154	1	over
80	GO:0071705	0.379609	0.00888889	no	2942	17	182	1	under
81	GO:0017111	0.379993	0.009	no	2942	17	178	1	under
